# Supplementary material for: Factors influencing trustworthiness and perceived biases of medical information and genetic testing for Black and White Americans
Source: PLoS Genet. 2025 Oct 31;21(10):e1011800. doi: 10.1371/journal.pgen.1011800 (PMC12591488; doi:10.1371/journal.pgen.1011800)
Supplement: S1 Data — (XLSX) [file pgen.1011800.s002.xlsx]

## Sheet: Sheet0
Q5_1	Q6	Q7	Q8_1	Q8_2	Q8_3	Q8_4	Q8_5	Q10	Q10_8_TEXT	Q12	Q13	Q14	Q15	Q21	Q23	Q23_16_TEXT	Q25_1	Q25_2	Q25_3	Q25_4	Q25_5	Q25_6	Q25_7	Q25_8	Q25_9	Q25_10	Q25_11	Q25_12	Q25_13	Q25_14	Q25_15	Q27_1	Q27_2	Q27_3	Q27_4	Q27_5	Q27_6	Q27_7	Q27_8	Q27_9	Q27_10	Q27_11	Q27_12	Q27_13	Q27_14	Q27_15	Q28	Q29	Q30
Age	Ethnicity	Race	Gender Identity Male	Gender Identify Female	Gender Identity Non-binary	Gender Identity Transgender	Gender Identity Prefer not to say	What is your current employment status? - Selected Choice	What is your current employment status? - Other, please specify - Text	What is your average monthly personal income?	What is your current marital status?	h. What is your highest education level?	What region of the US do you live in?	Who would you trust the most for medical/health information? [Select #1 most trusted source] - Selected Choice	Who would you trust the most for medical/health information? [Select #2 most trusted source] - Selected Choice	Who would you trust the most for medical/health information? [Select #2 most trusted source] - Other - Text	How trustworthy are each of these in providing medical information? - Social media (e.g., Instagram, Twitter, Facebook, YouTube, TikTok)	How trustworthy are each of these in providing medical information? - My medical provider	How trustworthy are each of these in providing medical information? - Family	How trustworthy are each of these in providing medical information? - Friends	How trustworthy are each of these in providing medical information? - TV shows or podcasts (not including news stations)	How trustworthy are each of these in providing medical information? - Sports coaches	How trustworthy are each of these in providing medical information? - People at church (leader/pastor or church community members)	How trustworthy are each of these in providing medical information? - Commercials or advertisements	How trustworthy are each of these in providing medical information? - News (on TV, radio, newspaper, online)	How trustworthy are each of these in providing medical information? - Internet (e.g., Google) search	How trustworthy are each of these in providing medical information? - Scientific literature	How trustworthy are each of these in providing medical information? - Religion/Faith	How trustworthy are each of these in providing medical information? - People I personally know who are in the medical field	How trustworthy are each of these in providing medical information? - Web MD	How trustworthy are each of these in providing medical information? - Major health organizations (e.g., World Health Organization, National Institute of Health, Mayo Clinic, CDC)	How biased/unbalanced/agenda driven are each of these in providing medical information? - Social media (e.g., Instagram, Twitter, Facebook, YouTube, TikTok)	How biased/unbalanced/agenda driven are each of these in providing medical information? - My medical provider	How biased/unbalanced/agenda driven are each of these in providing medical information? - Family	How biased/unbalanced/agenda driven are each of these in providing medical information? - Friends	How biased/unbalanced/agenda driven are each of these in providing medical information? - TV shows or podcasts (not including news stations)	How biased/unbalanced/agenda driven are each of these in providing medical information? - Sports coaches	How biased/unbalanced/agenda driven are each of these in providing medical information? - People at church (leader/pastor or church community members)	How biased/unbalanced/agenda driven are each of these in providing medical information? - Commercials or advertisements	How biased/unbalanced/agenda driven are each of these in providing medical information? - News (on TV, radio, newspaper, online)	How biased/unbalanced/agenda driven are each of these in providing medical information? - Internet (e.g., Google) search	How biased/unbalanced/agenda driven are each of these in providing medical information? - Scientific literature	How biased/unbalanced/agenda driven are each of these in providing medical information? - Religion/Faith	How biased/unbalanced/agenda driven are each of these in providing medical information? - People I personally know who are in the medical field	How biased/unbalanced/agenda driven are each of these in providing medical information? - Web MD	How biased/unbalanced/agenda driven are each of these in providing medical information? - Major health organizations (e.g., World Health Organization, National Institute of Health, Mayo Clinic, CDC)	Have you ever participated in genetic testing?	If yes, what kind?	Do you plan to participate in genetic testing in the future?
43	Non-Hispanic	White or Caucasian	Male					Disabled		$1,501-$1,700	Widowed	Less than high school	Southwest	My medical provider (e.g., primary care provider I see, or medical specialist I see)	My medical provider (e.g., primary care provider I see, or medical specialist I see)		2 - Unsure/Undecided	4 - Very trustworthy	2 - Unsure/Undecided	2 - Unsure/Undecided	2 - Unsure/Undecided	2 - Unsure/Undecided	2 - Unsure/Undecided	2 - Unsure/Undecided	2 - Unsure/Undecided	2 - Unsure/Undecided	2 - Unsure/Undecided	2 - Unsure/Undecided	3 - A little trustworthy	3 - A little trustworthy	3 - A little trustworthy	2 - Unsure/Undecided	2 - Unsure/Undecided	2 - Unsure/Undecided	2 - Unsure/Undecided	2 - Unsure/Undecided	2 - Unsure/Undecided	2 - Unsure/Undecided	2 - Unsure/Undecided	2 - Unsure/Undecided	2 - Unsure/Undecided	2 - Unsure/Undecided	2 - Unsure/Undecided	2 - Unsure/Undecided	2 - Unsure/Undecided	2 - Unsure/Undecided	No		Yes
42	Non-Hispanic	White or Caucasian		Female				Part-time		$1,301-$1,500	Divorced or separated	Bachelor’s degree	Midwest	My medical provider (e.g., primary care provider I see, or medical specialist I see)	My medical provider (e.g., primary care provider I see, or medical specialist I see)		0 – Not trustworthy at all	4 - Very trustworthy	2 - Unsure/Undecided	2 - Unsure/Undecided	1 - Not very trustworthy	2 - Unsure/Undecided	0 – Not trustworthy at all	0 – Not trustworthy at all	0 – Not trustworthy at all	0 – Not trustworthy at all	3 - A little trustworthy	1 - Not very trustworthy	4 - Very trustworthy	1 - Not very trustworthy	4 - Very trustworthy	3 - A little biased	0 – Not biased at all	1 - Not very biased	1 - Not very biased	2 - Unsure/Undecided	2 - Unsure/Undecided	4 - Very biased	3 - A little biased	3 - A little biased	2 - Unsure/Undecided	1 - Not very biased	4 - Very biased	0 – Not biased at all	1 - Not very biased	0 – Not biased at all	Yes	Genetic screening ordered by your doctor	No, I have already participated
74	Non-Hispanic	White or Caucasian		Female				Other, please specify	Retired	>$2,100	Widowed	High school or equivalent	Northeast	Other	Researcher		2 - Unsure/Undecided	3 - A little trustworthy	2 - Unsure/Undecided	2 - Unsure/Undecided	3 - A little trustworthy	2 - Unsure/Undecided	4 - Very trustworthy	2 - Unsure/Undecided	3 - A little trustworthy	4 - Very trustworthy	4 - Very trustworthy	4 - Very trustworthy	2 - Unsure/Undecided	3 - A little trustworthy	4 - Very trustworthy	3 - A little biased	3 - A little biased	3 - A little biased	3 - A little biased	4 - Very biased	4 - Very biased	2 - Unsure/Undecided	3 - A little biased	3 - A little biased	0 – Not biased at all	0 – Not biased at all	0 – Not biased at all	2 - Unsure/Undecided	3 - A little biased	0 – Not biased at all	No		No, I have already participated
28	Non-Hispanic	Black or African American	Male					Unemployed		$500-$700	Married or co-habitating with partner	High school or equivalent	Northeast	Researcher	Researcher		3 - A little trustworthy	2 - Unsure/Undecided	4 - Very trustworthy	0 – Not trustworthy at all	2 - Unsure/Undecided	3 - A little trustworthy	2 - Unsure/Undecided	0 – Not trustworthy at all	0 – Not trustworthy at all	3 - A little trustworthy	2 - Unsure/Undecided	2 - Unsure/Undecided	2 - Unsure/Undecided	2 - Unsure/Undecided	1 - Not very trustworthy	2 - Unsure/Undecided	2 - Unsure/Undecided	2 - Unsure/Undecided	2 - Unsure/Undecided	2 - Unsure/Undecided	2 - Unsure/Undecided	2 - Unsure/Undecided	2 - Unsure/Undecided	2 - Unsure/Undecided	2 - Unsure/Undecided	2 - Unsure/Undecided	2 - Unsure/Undecided	2 - Unsure/Undecided	2 - Unsure/Undecided	2 - Unsure/Undecided	No		Yes
25	Non-Hispanic	White or Caucasian		Female				Full-time (36 hours or more per week)		$1,501-$1,700	Single	Bachelor’s degree	Southeast	Local politician	Friends		4 - Very trustworthy	3 - A little trustworthy	4 - Very trustworthy	4 - Very trustworthy	4 - Very trustworthy	3 - A little trustworthy	4 - Very trustworthy	4 - Very trustworthy	4 - Very trustworthy	4 - Very trustworthy	4 - Very trustworthy	4 - Very trustworthy	4 - Very trustworthy	3 - A little trustworthy	4 - Very trustworthy	4 - Very biased	2 - Unsure/Undecided	3 - A little biased	3 - A little biased	3 - A little biased	4 - Very biased	4 - Very biased	3 - A little biased	3 - A little biased	4 - Very biased	3 - A little biased	2 - Unsure/Undecided	4 - Very biased	4 - Very biased	3 - A little biased	Yes	Genetic screening ordered by your doctor	Yes
34	Non-Hispanic	White or Caucasian		Female				Part-time		>$2,100	Single	Some college	Northeast	Family	My medical provider (e.g., primary care provider I see, or medical specialist I see)		1 - Not very trustworthy	3 - A little trustworthy	4 - Very trustworthy	4 - Very trustworthy	2 - Unsure/Undecided	2 - Unsure/Undecided	3 - A little trustworthy	2 - Unsure/Undecided	1 - Not very trustworthy	2 - Unsure/Undecided	2 - Unsure/Undecided	3 - A little trustworthy	2 - Unsure/Undecided	2 - Unsure/Undecided	3 - A little trustworthy	3 - A little biased	2 - Unsure/Undecided	1 - Not very biased	1 - Not very biased	1 - Not very biased	2 - Unsure/Undecided	1 - Not very biased	2 - Unsure/Undecided	2 - Unsure/Undecided	3 - A little biased	2 - Unsure/Undecided	2 - Unsure/Undecided	3 - A little biased	2 - Unsure/Undecided	1 - Not very biased	No		Yes
56	Non-Hispanic	White or Caucasian		Female				Part-time		$1,901-$2,100	Married or co-habitating with partner	Some college	Southeast	Other	My medical provider (e.g., primary care provider I see, or medical specialist I see)		0 – Not trustworthy at all	3 - A little trustworthy	3 - A little trustworthy	3 - A little trustworthy	2 - Unsure/Undecided	0 – Not trustworthy at all	0 – Not trustworthy at all	0 – Not trustworthy at all	0 – Not trustworthy at all	2 - Unsure/Undecided	2 - Unsure/Undecided	0 – Not trustworthy at all	2 - Unsure/Undecided	2 - Unsure/Undecided	2 - Unsure/Undecided	3 - A little biased	3 - A little biased	2 - Unsure/Undecided	2 - Unsure/Undecided	2 - Unsure/Undecided	3 - A little biased	1 - Not very biased	3 - A little biased	3 - A little biased	4 - Very biased	1 - Not very biased	1 - Not very biased	1 - Not very biased	1 - Not very biased	1 - Not very biased	No		Yes
75	Non-Hispanic	White or Caucasian	Male					Other, please specify	Retired	>$2,100	Married or co-habitating with partner	Doctorate, PhD, MD, or equivalent	Southeast	Other	My medical provider (e.g., primary care provider I see, or medical specialist I see)		1 - Not very trustworthy	3 - A little trustworthy	2 - Unsure/Undecided	2 - Unsure/Undecided	2 - Unsure/Undecided	2 - Unsure/Undecided	2 - Unsure/Undecided	2 - Unsure/Undecided	2 - Unsure/Undecided	3 - A little trustworthy	3 - A little trustworthy	2 - Unsure/Undecided	2 - Unsure/Undecided	3 - A little trustworthy	3 - A little trustworthy	2 - Unsure/Undecided	1 - Not very biased	2 - Unsure/Undecided	2 - Unsure/Undecided	2 - Unsure/Undecided	2 - Unsure/Undecided	2 - Unsure/Undecided	3 - A little biased	2 - Unsure/Undecided	1 - Not very biased	1 - Not very biased	2 - Unsure/Undecided	1 - Not very biased	1 - Not very biased	1 - Not very biased	No		Yes
56	Non-Hispanic	White or Caucasian		Female				Unemployed		$1,101-$1,300	Married or co-habitating with partner	Some college	Southeast	My medical provider (e.g., primary care provider I see, or medical specialist I see)	Family		0 – Not trustworthy at all	3 - A little trustworthy	4 - Very trustworthy	4 - Very trustworthy	0 – Not trustworthy at all	2 - Unsure/Undecided	2 - Unsure/Undecided	0 – Not trustworthy at all	0 – Not trustworthy at all	2 - Unsure/Undecided	4 - Very trustworthy	4 - Very trustworthy	4 - Very trustworthy	2 - Unsure/Undecided	2 - Unsure/Undecided	4 - Very biased	3 - A little biased	0 – Not biased at all	0 – Not biased at all	4 - Very biased	4 - Very biased	3 - A little biased	4 - Very biased	4 - Very biased	4 - Very biased	2 - Unsure/Undecided	0 – Not biased at all	0 – Not biased at all	2 - Unsure/Undecided	2 - Unsure/Undecided	No		No, I have already participated
45	Non-Hispanic	White or Caucasian	Male					Full-time (36 hours or more per week)		>$2,100	Married or co-habitating with partner	Doctorate, PhD, MD, or equivalent	Midwest	My medical provider (e.g., primary care provider I see, or medical specialist I see)	Major health organization spokesperson		0 – Not trustworthy at all	4 - Very trustworthy	2 - Unsure/Undecided	2 - Unsure/Undecided	2 - Unsure/Undecided	1 - Not very trustworthy	1 - Not very trustworthy	0 – Not trustworthy at all	3 - A little trustworthy	3 - A little trustworthy	4 - Very trustworthy	0 – Not trustworthy at all	2 - Unsure/Undecided	3 - A little trustworthy	4 - Very trustworthy	4 - Very biased	0 – Not biased at all	2 - Unsure/Undecided	2 - Unsure/Undecided	3 - A little biased	2 - Unsure/Undecided	3 - A little biased	4 - Very biased	2 - Unsure/Undecided	2 - Unsure/Undecided	0 – Not biased at all	4 - Very biased	1 - Not very biased	1 - Not very biased	1 - Not very biased	No		No, I have already participated
46	Non-Hispanic	White or Caucasian		Female				Disabled		<$500	Single	High school or equivalent	Northeast	My medical provider (e.g., primary care provider I see, or medical specialist I see)	Researcher		0 – Not trustworthy at all	4 - Very trustworthy	2 - Unsure/Undecided	1 - Not very trustworthy	1 - Not very trustworthy	2 - Unsure/Undecided	0 – Not trustworthy at all	0 – Not trustworthy at all	1 - Not very trustworthy	1 - Not very trustworthy	4 - Very trustworthy	0 – Not trustworthy at all	3 - A little trustworthy	1 - Not very trustworthy	3 - A little trustworthy	3 - A little biased	0 – Not biased at all	0 – Not biased at all	0 – Not biased at all	3 - A little biased	1 - Not very biased	4 - Very biased	4 - Very biased	4 - Very biased	3 - A little biased	0 – Not biased at all	4 - Very biased	1 - Not very biased	2 - Unsure/Undecided	3 - A little biased	Yes	Genetic screening ordered by your doctor	No, I have already participated
60	Non-Hispanic	White or Caucasian		Female				Full-time (36 hours or more per week)		>$2,100	Divorced or separated	Some college	Southeast	Family	My medical provider (e.g., primary care provider I see, or medical specialist I see)		3 - A little trustworthy	4 - Very trustworthy	4 - Very trustworthy	3 - A little trustworthy	2 - Unsure/Undecided	3 - A little trustworthy	3 - A little trustworthy	3 - A little trustworthy	1 - Not very trustworthy	3 - A little trustworthy	3 - A little trustworthy	2 - Unsure/Undecided	4 - Very trustworthy	3 - A little trustworthy	0 – Not trustworthy at all	2 - Unsure/Undecided	0 – Not biased at all	0 – Not biased at all	0 – Not biased at all	2 - Unsure/Undecided	2 - Unsure/Undecided	2 - Unsure/Undecided	2 - Unsure/Undecided	3 - A little biased	2 - Unsure/Undecided	2 - Unsure/Undecided	2 - Unsure/Undecided	3 - A little biased	3 - A little biased	3 - A little biased	No		Yes
73	Non-Hispanic	White or Caucasian		Female				Homemaker		$901-$1,100	Married or co-habitating with partner	High school or equivalent	Midwest	My medical provider (e.g., primary care provider I see, or medical specialist I see)	My medical provider (e.g., primary care provider I see, or medical specialist I see)		2 - Unsure/Undecided	4 - Very trustworthy	4 - Very trustworthy	4 - Very trustworthy	1 - Not very trustworthy	2 - Unsure/Undecided	2 - Unsure/Undecided	1 - Not very trustworthy	2 - Unsure/Undecided	2 - Unsure/Undecided	2 - Unsure/Undecided	2 - Unsure/Undecided	3 - A little trustworthy	2 - Unsure/Undecided	3 - A little trustworthy	2 - Unsure/Undecided	1 - Not very biased	1 - Not very biased	1 - Not very biased	1 - Not very biased	2 - Unsure/Undecided	2 - Unsure/Undecided	2 - Unsure/Undecided	3 - A little biased	2 - Unsure/Undecided	2 - Unsure/Undecided	2 - Unsure/Undecided	3 - A little biased	3 - A little biased	4 - Very biased	No		Yes
27	Non-Hispanic	White or Caucasian		Female				Part-time		$500-$700	Single	Some college	Southeast	Family	Genetic counselor		2 - Unsure/Undecided	3 - A little trustworthy	4 - Very trustworthy	3 - A little trustworthy	2 - Unsure/Undecided	3 - A little trustworthy	4 - Very trustworthy	3 - A little trustworthy	2 - Unsure/Undecided	3 - A little trustworthy	3 - A little trustworthy	2 - Unsure/Undecided	3 - A little trustworthy	3 - A little trustworthy	3 - A little trustworthy	2 - Unsure/Undecided	3 - A little biased	2 - Unsure/Undecided	3 - A little biased	1 - Not very biased	2 - Unsure/Undecided	3 - A little biased	2 - Unsure/Undecided	3 - A little biased	2 - Unsure/Undecided	3 - A little biased	2 - Unsure/Undecided	3 - A little biased	2 - Unsure/Undecided	3 - A little biased	No		No, I have already participated
42	Non-Hispanic	White or Caucasian		Female				Full-time (36 hours or more per week)		>$2,100	Divorced or separated	Some college	Southwest	My medical provider (e.g., primary care provider I see, or medical specialist I see)	Family		0 – Not trustworthy at all	0 – Not trustworthy at all	4 - Very trustworthy	3 - A little trustworthy	1 - Not very trustworthy	1 - Not very trustworthy	3 - A little trustworthy	1 - Not very trustworthy	1 - Not very trustworthy	1 - Not very trustworthy	1 - Not very trustworthy	4 - Very trustworthy	3 - A little trustworthy	2 - Unsure/Undecided	2 - Unsure/Undecided	3 - A little biased	3 - A little biased	3 - A little biased	1 - Not very biased	1 - Not very biased	2 - Unsure/Undecided	1 - Not very biased	2 - Unsure/Undecided	3 - A little biased	1 - Not very biased	2 - Unsure/Undecided	1 - Not very biased	1 - Not very biased	1 - Not very biased	1 - Not very biased	No		No, I have already participated
63	Non-Hispanic	White or Caucasian	Male					Full-time (36 hours or more per week)		>$2,100	Married or co-habitating with partner	High school or equivalent	Southeast	My medical provider (e.g., primary care provider I see, or medical specialist I see)	Family		1 - Not very trustworthy	4 - Very trustworthy	3 - A little trustworthy	3 - A little trustworthy	2 - Unsure/Undecided	1 - Not very trustworthy	3 - A little trustworthy	1 - Not very trustworthy	3 - A little trustworthy	3 - A little trustworthy	2 - Unsure/Undecided	3 - A little trustworthy	4 - Very trustworthy	3 - A little trustworthy	3 - A little trustworthy	3 - A little biased	0 – Not biased at all	0 – Not biased at all	0 – Not biased at all	1 - Not very biased	1 - Not very biased	1 - Not very biased	3 - A little biased	2 - Unsure/Undecided	1 - Not very biased	1 - Not very biased	1 - Not very biased	1 - Not very biased	1 - Not very biased	1 - Not very biased	No		Yes
72	Non-Hispanic	White or Caucasian		Female				Other, please specify	Retired	$1,301-$1,500	Married or co-habitating with partner	Associate degree	Midwest	My medical provider (e.g., primary care provider I see, or medical specialist I see)	Major health organization spokesperson		0 – Not trustworthy at all	4 - Very trustworthy	4 - Very trustworthy	3 - A little trustworthy	1 - Not very trustworthy	1 - Not very trustworthy	2 - Unsure/Undecided	2 - Unsure/Undecided	2 - Unsure/Undecided	3 - A little trustworthy	2 - Unsure/Undecided	3 - A little trustworthy	3 - A little trustworthy	3 - A little trustworthy	3 - A little trustworthy	2 - Unsure/Undecided	1 - Not very biased	1 - Not very biased	1 - Not very biased	2 - Unsure/Undecided	2 - Unsure/Undecided	2 - Unsure/Undecided	3 - A little biased	3 - A little biased	2 - Unsure/Undecided	2 - Unsure/Undecided	1 - Not very biased	1 - Not very biased	1 - Not very biased	1 - Not very biased	No		No, I have already participated
61	Non-Hispanic	White or Caucasian		Female				Homemaker		$1,501-$1,700	Married or co-habitating with partner	Bachelor’s degree	Northwest	Family	Church leader		3 - A little trustworthy	3 - A little trustworthy	4 - Very trustworthy	4 - Very trustworthy	3 - A little trustworthy	2 - Unsure/Undecided	3 - A little trustworthy	1 - Not very trustworthy	1 - Not very trustworthy	2 - Unsure/Undecided	3 - A little trustworthy	4 - Very trustworthy	3 - A little trustworthy	2 - Unsure/Undecided	0 – Not trustworthy at all	3 - A little biased	3 - A little biased	1 - Not very biased	1 - Not very biased	3 - A little biased	2 - Unsure/Undecided	1 - Not very biased	4 - Very biased	4 - Very biased	3 - A little biased	3 - A little biased	0 – Not biased at all	1 - Not very biased	3 - A little biased	4 - Very biased	No		No, I have already participated
47	Non-Hispanic	Black or African American	Male					Full-time (36 hours or more per week)		$1,101-$1,300	Single	Some college	Southeast	My medical provider (e.g., primary care provider I see, or medical specialist I see)	People experiencing similar medical concerns		0 – Not trustworthy at all	4 - Very trustworthy	2 - Unsure/Undecided	3 - A little trustworthy	2 - Unsure/Undecided	2 - Unsure/Undecided	1 - Not very trustworthy	2 - Unsure/Undecided	3 - A little trustworthy	2 - Unsure/Undecided	4 - Very trustworthy	1 - Not very trustworthy	3 - A little trustworthy	3 - A little trustworthy	4 - Very trustworthy	4 - Very biased	1 - Not very biased	2 - Unsure/Undecided	3 - A little biased	2 - Unsure/Undecided	2 - Unsure/Undecided	3 - A little biased	3 - A little biased	2 - Unsure/Undecided	2 - Unsure/Undecided	0 – Not biased at all	3 - A little biased	1 - Not very biased	1 - Not very biased	0 – Not biased at all	No		Yes
52	Non-Hispanic	White or Caucasian		Female				Full-time (36 hours or more per week)		>$2,100	Married or co-habitating with partner	Some college	Midwest	My medical provider (e.g., primary care provider I see, or medical specialist I see)	People experiencing similar medical concerns		0 – Not trustworthy at all	4 - Very trustworthy	2 - Unsure/Undecided	2 - Unsure/Undecided	0 – Not trustworthy at all	0 – Not trustworthy at all	2 - Unsure/Undecided	0 – Not trustworthy at all	0 – Not trustworthy at all	0 – Not trustworthy at all	1 - Not very trustworthy	2 - Unsure/Undecided	3 - A little trustworthy	0 – Not trustworthy at all	0 – Not trustworthy at all	4 - Very biased	0 – Not biased at all	2 - Unsure/Undecided	2 - Unsure/Undecided	4 - Very biased	4 - Very biased	2 - Unsure/Undecided	4 - Very biased	4 - Very biased	4 - Very biased	4 - Very biased	2 - Unsure/Undecided	2 - Unsure/Undecided	4 - Very biased	4 - Very biased	No		No, I have already participated
86	Non-Hispanic	White or Caucasian	Male					Unemployed		>$2,100	Widowed	High school or equivalent	Northwest	My medical provider (e.g., primary care provider I see, or medical specialist I see)	Other	none	0 – Not trustworthy at all	4 - Very trustworthy	2 - Unsure/Undecided	2 - Unsure/Undecided	0 – Not trustworthy at all	0 – Not trustworthy at all	2 - Unsure/Undecided	0 – Not trustworthy at all	0 – Not trustworthy at all	3 - A little trustworthy	2 - Unsure/Undecided	2 - Unsure/Undecided	2 - Unsure/Undecided	2 - Unsure/Undecided	0 – Not trustworthy at all	4 - Very biased	0 – Not biased at all	2 - Unsure/Undecided	2 - Unsure/Undecided	4 - Very biased	2 - Unsure/Undecided	2 - Unsure/Undecided	4 - Very biased	4 - Very biased	2 - Unsure/Undecided	2 - Unsure/Undecided	2 - Unsure/Undecided	2 - Unsure/Undecided	1 - Not very biased	4 - Very biased	No		No, I have already participated
32	Non-Hispanic	Black or African American		Female				Unemployed		<$500	Single	High school or equivalent	Midwest	My medical provider (e.g., primary care provider I see, or medical specialist I see)	My medical provider (e.g., primary care provider I see, or medical specialist I see)		0 – Not trustworthy at all	4 - Very trustworthy	0 – Not trustworthy at all	0 – Not trustworthy at all	0 – Not trustworthy at all	0 – Not trustworthy at all	0 – Not trustworthy at all	0 – Not trustworthy at all	0 – Not trustworthy at all	0 – Not trustworthy at all	0 – Not trustworthy at all	0 – Not trustworthy at all	0 – Not trustworthy at all	0 – Not trustworthy at all	0 – Not trustworthy at all	2 - Unsure/Undecided	0 – Not biased at all	1 - Not very biased	1 - Not very biased	2 - Unsure/Undecided	2 - Unsure/Undecided	2 - Unsure/Undecided	2 - Unsure/Undecided	2 - Unsure/Undecided	2 - Unsure/Undecided	2 - Unsure/Undecided	2 - Unsure/Undecided	2 - Unsure/Undecided	2 - Unsure/Undecided	2 - Unsure/Undecided	No		Yes
61	Non-Hispanic	White or Caucasian		Female				Disabled		$1,501-$1,700	Single	Some college	Southwest	My medical provider (e.g., primary care provider I see, or medical specialist I see)	Researcher		0 – Not trustworthy at all	4 - Very trustworthy	3 - A little trustworthy	3 - A little trustworthy	1 - Not very trustworthy	1 - Not very trustworthy	0 – Not trustworthy at all	1 - Not very trustworthy	1 - Not very trustworthy	3 - A little trustworthy	3 - A little trustworthy	0 – Not trustworthy at all	3 - A little trustworthy	1 - Not very trustworthy	4 - Very trustworthy	4 - Very biased	1 - Not very biased	3 - A little biased	3 - A little biased	4 - Very biased	2 - Unsure/Undecided	4 - Very biased	4 - Very biased	2 - Unsure/Undecided	3 - A little biased	1 - Not very biased	4 - Very biased	1 - Not very biased	2 - Unsure/Undecided	1 - Not very biased	Yes	Genetic screening ordered by your doctor	Yes
34	Non-Hispanic	Black or African American		Female				Unemployed		<$500	Single	High school or equivalent	Southeast	Other	Other	doctor	0 – Not trustworthy at all	4 - Very trustworthy	4 - Very trustworthy	3 - A little trustworthy	0 – Not trustworthy at all	0 – Not trustworthy at all	4 - Very trustworthy	0 – Not trustworthy at all	0 – Not trustworthy at all	0 – Not trustworthy at all	0 – Not trustworthy at all	4 - Very trustworthy	0 – Not trustworthy at all	0 – Not trustworthy at all	0 – Not trustworthy at all	0 – Not biased at all	4 - Very biased	0 – Not biased at all	0 – Not biased at all	0 – Not biased at all	0 – Not biased at all	0 – Not biased at all	0 – Not biased at all	0 – Not biased at all	0 – Not biased at all	0 – Not biased at all	0 – Not biased at all	0 – Not biased at all	0 – Not biased at all	0 – Not biased at all	No		No, I have already participated
64	Non-Hispanic	White or Caucasian		Female				Disabled		>$2,100	Widowed	Some college	Southeast	My medical provider (e.g., primary care provider I see, or medical specialist I see)	Researcher		0 – Not trustworthy at all	4 - Very trustworthy	3 - A little trustworthy	2 - Unsure/Undecided	1 - Not very trustworthy	0 – Not trustworthy at all	1 - Not very trustworthy	1 - Not very trustworthy	1 - Not very trustworthy	0 – Not trustworthy at all	3 - A little trustworthy	3 - A little trustworthy	3 - A little trustworthy	3 - A little trustworthy	0 – Not trustworthy at all	4 - Very biased	0 – Not biased at all	0 – Not biased at all	0 – Not biased at all	4 - Very biased	0 – Not biased at all	0 – Not biased at all	4 - Very biased	3 - A little biased	4 - Very biased	2 - Unsure/Undecided	0 – Not biased at all	0 – Not biased at all	0 – Not biased at all	4 - Very biased	No		No, I have already participated
41	Non-Hispanic	White or Caucasian	Male					Full-time (36 hours or more per week)		$1,701-$1,900	Married or co-habitating with partner	Master’s degree	Midwest	Family	My medical provider (e.g., primary care provider I see, or medical specialist I see)		4 - Very trustworthy	3 - A little trustworthy	4 - Very trustworthy	3 - A little trustworthy	2 - Unsure/Undecided	3 - A little trustworthy	2 - Unsure/Undecided	3 - A little trustworthy	3 - A little trustworthy	4 - Very trustworthy	3 - A little trustworthy	3 - A little trustworthy	2 - Unsure/Undecided	3 - A little trustworthy	4 - Very trustworthy	3 - A little biased	3 - A little biased	4 - Very biased	3 - A little biased	4 - Very biased	3 - A little biased	2 - Unsure/Undecided	3 - A little biased	4 - Very biased	3 - A little biased	2 - Unsure/Undecided	3 - A little biased	4 - Very biased	3 - A little biased	3 - A little biased	Yes	Genetic screening ordered by your doctor	Yes
81	Non-Hispanic	White or Caucasian		Female				Other, please specify	retired	>$2,100	Widowed	High school or equivalent	Midwest	My medical provider (e.g., primary care provider I see, or medical specialist I see)	My medical provider (e.g., primary care provider I see, or medical specialist I see)		2 - Unsure/Undecided	4 - Very trustworthy	4 - Very trustworthy	3 - A little trustworthy	2 - Unsure/Undecided	2 - Unsure/Undecided	3 - A little trustworthy	2 - Unsure/Undecided	2 - Unsure/Undecided	3 - A little trustworthy	2 - Unsure/Undecided	3 - A little trustworthy	4 - Very trustworthy	3 - A little trustworthy	2 - Unsure/Undecided	2 - Unsure/Undecided	1 - Not very biased	1 - Not very biased	1 - Not very biased	2 - Unsure/Undecided	2 - Unsure/Undecided	1 - Not very biased	2 - Unsure/Undecided	2 - Unsure/Undecided	1 - Not very biased	1 - Not very biased	1 - Not very biased	1 - Not very biased	2 - Unsure/Undecided	2 - Unsure/Undecided	No		No, I have already participated
70	Non-Hispanic	White or Caucasian		Female				Other, please specify	Retired	>$2,100	Married or co-habitating with partner	Bachelor’s degree	Southeast	My medical provider (e.g., primary care provider I see, or medical specialist I see)	Researcher		1 - Not very trustworthy	4 - Very trustworthy	4 - Very trustworthy	3 - A little trustworthy	2 - Unsure/Undecided	2 - Unsure/Undecided	1 - Not very trustworthy	2 - Unsure/Undecided	3 - A little trustworthy	3 - A little trustworthy	3 - A little trustworthy	2 - Unsure/Undecided	4 - Very trustworthy	3 - A little trustworthy	3 - A little trustworthy	3 - A little biased	0 – Not biased at all	0 – Not biased at all	2 - Unsure/Undecided	3 - A little biased	3 - A little biased	2 - Unsure/Undecided	3 - A little biased	2 - Unsure/Undecided	1 - Not very biased	1 - Not very biased	2 - Unsure/Undecided	1 - Not very biased	1 - Not very biased	1 - Not very biased	No		Yes
24	Non-Hispanic	Black or African American		Female				Student		<$500	Single	Some college	Midwest	My medical provider (e.g., primary care provider I see, or medical specialist I see)	Researcher		2 - Unsure/Undecided	4 - Very trustworthy	1 - Not very trustworthy	1 - Not very trustworthy	1 - Not very trustworthy	1 - Not very trustworthy	1 - Not very trustworthy	1 - Not very trustworthy	1 - Not very trustworthy	1 - Not very trustworthy	1 - Not very trustworthy	1 - Not very trustworthy	3 - A little trustworthy	1 - Not very trustworthy	3 - A little trustworthy	3 - A little biased	3 - A little biased	3 - A little biased	3 - A little biased	3 - A little biased	2 - Unsure/Undecided	3 - A little biased	3 - A little biased	3 - A little biased	3 - A little biased	3 - A little biased	3 - A little biased	3 - A little biased	3 - A little biased	3 - A little biased	No		Yes
38	Non-Hispanic	White or Caucasian		Female				Full-time (36 hours or more per week)		$1,301-$1,500	Married or co-habitating with partner	Master’s degree	Midwest	My medical provider (e.g., primary care provider I see, or medical specialist I see)	My medical provider (e.g., primary care provider I see, or medical specialist I see)		4 - Very trustworthy	4 - Very trustworthy	4 - Very trustworthy	4 - Very trustworthy	4 - Very trustworthy	4 - Very trustworthy	0 – Not trustworthy at all	3 - A little trustworthy	3 - A little trustworthy	3 - A little trustworthy	3 - A little trustworthy	4 - Very trustworthy	4 - Very trustworthy	1 - Not very trustworthy	4 - Very trustworthy	0 – Not biased at all	0 – Not biased at all	0 – Not biased at all	0 – Not biased at all	0 – Not biased at all	0 – Not biased at all	2 - Unsure/Undecided	0 – Not biased at all	0 – Not biased at all	0 – Not biased at all	0 – Not biased at all	0 – Not biased at all	0 – Not biased at all	0 – Not biased at all	0 – Not biased at all	No		Yes
41	Non-Hispanic	White or Caucasian		Female				Full-time (36 hours or more per week)		$1,501-$1,700	Single	Associate degree	Northwest	My medical provider (e.g., primary care provider I see, or medical specialist I see)	My medical provider (e.g., primary care provider I see, or medical specialist I see)		0 – Not trustworthy at all	4 - Very trustworthy	3 - A little trustworthy	3 - A little trustworthy	4 - Very trustworthy	1 - Not very trustworthy	2 - Unsure/Undecided	3 - A little trustworthy	3 - A little trustworthy	3 - A little trustworthy	4 - Very trustworthy	2 - Unsure/Undecided	4 - Very trustworthy	4 - Very trustworthy	4 - Very trustworthy	1 - Not very biased	0 – Not biased at all	0 – Not biased at all	0 – Not biased at all	0 – Not biased at all	0 – Not biased at all	0 – Not biased at all	0 – Not biased at all	0 – Not biased at all	0 – Not biased at all	0 – Not biased at all	0 – Not biased at all	0 – Not biased at all	0 – Not biased at all	0 – Not biased at all	No		No, I have already participated
59	Non-Hispanic	White or Caucasian		Female				Full-time (36 hours or more per week)		$1,301-$1,500	Single	Bachelor’s degree	Southwest	My medical provider (e.g., primary care provider I see, or medical specialist I see)	Major health organization spokesperson		1 - Not very trustworthy	4 - Very trustworthy	4 - Very trustworthy	3 - A little trustworthy	1 - Not very trustworthy	2 - Unsure/Undecided	3 - A little trustworthy	3 - A little trustworthy	3 - A little trustworthy	3 - A little trustworthy	4 - Very trustworthy	3 - A little trustworthy	4 - Very trustworthy	4 - Very trustworthy	4 - Very trustworthy	4 - Very biased	1 - Not very biased	1 - Not very biased	1 - Not very biased	2 - Unsure/Undecided	2 - Unsure/Undecided	2 - Unsure/Undecided	1 - Not very biased	3 - A little biased	2 - Unsure/Undecided	1 - Not very biased	1 - Not very biased	1 - Not very biased	1 - Not very biased	1 - Not very biased	No		No, I have already participated
62	Non-Hispanic	White or Caucasian		Female				Other, please specify	Retired	<$500	Married or co-habitating with partner	High school or equivalent	Midwest	My medical provider (e.g., primary care provider I see, or medical specialist I see)	Major health organization spokesperson		0 – Not trustworthy at all	4 - Very trustworthy	3 - A little trustworthy	3 - A little trustworthy	1 - Not very trustworthy	2 - Unsure/Undecided	2 - Unsure/Undecided	1 - Not very trustworthy	1 - Not very trustworthy	2 - Unsure/Undecided	3 - A little trustworthy	2 - Unsure/Undecided	3 - A little trustworthy	3 - A little trustworthy	3 - A little trustworthy	3 - A little biased	1 - Not very biased	1 - Not very biased	1 - Not very biased	3 - A little biased	2 - Unsure/Undecided	2 - Unsure/Undecided	2 - Unsure/Undecided	3 - A little biased	2 - Unsure/Undecided	2 - Unsure/Undecided	2 - Unsure/Undecided	1 - Not very biased	2 - Unsure/Undecided	2 - Unsure/Undecided	No		No, I have already participated
36	Non-Hispanic	White or Caucasian		Female				Unemployed		<$500	Single	Bachelor’s degree	Midwest	My medical provider (e.g., primary care provider I see, or medical specialist I see)	Other	My friends who are doctors	0 – Not trustworthy at all	4 - Very trustworthy	1 - Not very trustworthy	2 - Unsure/Undecided	0 – Not trustworthy at all	0 – Not trustworthy at all	0 – Not trustworthy at all	0 – Not trustworthy at all	1 - Not very trustworthy	2 - Unsure/Undecided	4 - Very trustworthy	0 – Not trustworthy at all	4 - Very trustworthy	2 - Unsure/Undecided	3 - A little trustworthy	4 - Very biased	1 - Not very biased	4 - Very biased	2 - Unsure/Undecided	3 - A little biased	2 - Unsure/Undecided	4 - Very biased	4 - Very biased	3 - A little biased	2 - Unsure/Undecided	0 – Not biased at all	4 - Very biased	0 – Not biased at all	2 - Unsure/Undecided	1 - Not very biased	No		Yes
65	Non-Hispanic	White or Caucasian		Female				Part-time		>$2,100	Divorced or separated	Some college	Northwest	My medical provider (e.g., primary care provider I see, or medical specialist I see)	Family		1 - Not very trustworthy	4 - Very trustworthy	4 - Very trustworthy	3 - A little trustworthy	2 - Unsure/Undecided	2 - Unsure/Undecided	2 - Unsure/Undecided	2 - Unsure/Undecided	2 - Unsure/Undecided	3 - A little trustworthy	2 - Unsure/Undecided	2 - Unsure/Undecided	4 - Very trustworthy	3 - A little trustworthy	3 - A little trustworthy	2 - Unsure/Undecided	0 – Not biased at all	0 – Not biased at all	0 – Not biased at all	2 - Unsure/Undecided	2 - Unsure/Undecided	2 - Unsure/Undecided	2 - Unsure/Undecided	2 - Unsure/Undecided	2 - Unsure/Undecided	2 - Unsure/Undecided	2 - Unsure/Undecided	2 - Unsure/Undecided	2 - Unsure/Undecided	2 - Unsure/Undecided	No		Yes
24	Non-Hispanic	White or Caucasian		Female				Student		<$500	Single	Some college	Northeast	Family	My medical provider (e.g., primary care provider I see, or medical specialist I see)		3 - A little trustworthy	4 - Very trustworthy	4 - Very trustworthy	3 - A little trustworthy	2 - Unsure/Undecided	3 - A little trustworthy	4 - Very trustworthy	3 - A little trustworthy	2 - Unsure/Undecided	2 - Unsure/Undecided	3 - A little trustworthy	4 - Very trustworthy	4 - Very trustworthy	3 - A little trustworthy	4 - Very trustworthy	3 - A little biased	3 - A little biased	3 - A little biased	3 - A little biased	3 - A little biased	3 - A little biased	3 - A little biased	3 - A little biased	3 - A little biased	3 - A little biased	2 - Unsure/Undecided	3 - A little biased	3 - A little biased	3 - A little biased	3 - A little biased	No		Yes
32	Non-Hispanic	White or Caucasian	Male					Full-time (36 hours or more per week)		>$2,100	Single	Doctorate, PhD, MD, or equivalent	Northeast	My medical provider (e.g., primary care provider I see, or medical specialist I see)	Major health organization spokesperson		0 – Not trustworthy at all	4 - Very trustworthy	3 - A little trustworthy	2 - Unsure/Undecided	0 – Not trustworthy at all	0 – Not trustworthy at all	0 – Not trustworthy at all	1 - Not very trustworthy	2 - Unsure/Undecided	2 - Unsure/Undecided	4 - Very trustworthy	0 – Not trustworthy at all	2 - Unsure/Undecided	2 - Unsure/Undecided	3 - A little trustworthy	4 - Very biased	1 - Not very biased	3 - A little biased	3 - A little biased	3 - A little biased	3 - A little biased	3 - A little biased	3 - A little biased	2 - Unsure/Undecided	3 - A little biased	0 – Not biased at all	4 - Very biased	2 - Unsure/Undecided	1 - Not very biased	1 - Not very biased	No		No, I have already participated
58	Non-Hispanic	White or Caucasian		Female				Part-time		$500-$700	Married or co-habitating with partner	Some college	Southeast	My medical provider (e.g., primary care provider I see, or medical specialist I see)	My medical provider (e.g., primary care provider I see, or medical specialist I see)		0 – Not trustworthy at all	4 - Very trustworthy	3 - A little trustworthy	3 - A little trustworthy	2 - Unsure/Undecided	0 – Not trustworthy at all	2 - Unsure/Undecided	2 - Unsure/Undecided	3 - A little trustworthy	3 - A little trustworthy	3 - A little trustworthy	4 - Very trustworthy	3 - A little trustworthy	3 - A little trustworthy	3 - A little trustworthy	4 - Very biased	0 – Not biased at all	0 – Not biased at all	0 – Not biased at all	2 - Unsure/Undecided	2 - Unsure/Undecided	2 - Unsure/Undecided	2 - Unsure/Undecided	4 - Very biased	3 - A little biased	4 - Very biased	2 - Unsure/Undecided	2 - Unsure/Undecided	3 - A little biased	4 - Very biased	No		Yes
66	Non-Hispanic	White or Caucasian		Female				Homemaker		>$2,100	Divorced or separated	Some college	Northwest	My medical provider (e.g., primary care provider I see, or medical specialist I see)	Researcher		0 – Not trustworthy at all	3 - A little trustworthy	1 - Not very trustworthy	1 - Not very trustworthy	1 - Not very trustworthy	0 – Not trustworthy at all	0 – Not trustworthy at all	1 - Not very trustworthy	2 - Unsure/Undecided	3 - A little trustworthy	3 - A little trustworthy	0 – Not trustworthy at all	3 - A little trustworthy	3 - A little trustworthy	3 - A little trustworthy	4 - Very biased	3 - A little biased	0 – Not biased at all	0 – Not biased at all	3 - A little biased	2 - Unsure/Undecided	3 - A little biased	4 - Very biased	3 - A little biased	2 - Unsure/Undecided	1 - Not very biased	2 - Unsure/Undecided	1 - Not very biased	1 - Not very biased	1 - Not very biased	No		No, I have already participated
35	Non-Hispanic	White or Caucasian	Male					Unemployed		<$500	Single	High school or equivalent	Northwest	My medical provider (e.g., primary care provider I see, or medical specialist I see)	Researcher		2 - Unsure/Undecided	4 - Very trustworthy	4 - Very trustworthy	3 - A little trustworthy	3 - A little trustworthy	3 - A little trustworthy	2 - Unsure/Undecided	2 - Unsure/Undecided	3 - A little trustworthy	3 - A little trustworthy	4 - Very trustworthy	1 - Not very trustworthy	4 - Very trustworthy	4 - Very trustworthy	3 - A little trustworthy	2 - Unsure/Undecided	0 – Not biased at all	0 – Not biased at all	0 – Not biased at all	2 - Unsure/Undecided	1 - Not very biased	1 - Not very biased	3 - A little biased	2 - Unsure/Undecided	1 - Not very biased	0 – Not biased at all	3 - A little biased	0 – Not biased at all	0 – Not biased at all	1 - Not very biased	No		No, I have already participated
41	Non-Hispanic	White or Caucasian	Male					Full-time (36 hours or more per week)		>$2,100	Married or co-habitating with partner	Master’s degree	Midwest	My medical provider (e.g., primary care provider I see, or medical specialist I see)	Family		1 - Not very trustworthy	4 - Very trustworthy	4 - Very trustworthy	2 - Unsure/Undecided	1 - Not very trustworthy	1 - Not very trustworthy	0 – Not trustworthy at all	0 – Not trustworthy at all	1 - Not very trustworthy	1 - Not very trustworthy	3 - A little trustworthy	1 - Not very trustworthy	3 - A little trustworthy	3 - A little trustworthy	3 - A little trustworthy	4 - Very biased	1 - Not very biased	2 - Unsure/Undecided	2 - Unsure/Undecided	3 - A little biased	2 - Unsure/Undecided	1 - Not very biased	4 - Very biased	2 - Unsure/Undecided	2 - Unsure/Undecided	1 - Not very biased	2 - Unsure/Undecided	1 - Not very biased	1 - Not very biased	1 - Not very biased	No		Yes
78	Non-Hispanic	White or Caucasian		Female				Unemployed		>$2,100	Married or co-habitating with partner	Some college	Southeast	My medical provider (e.g., primary care provider I see, or medical specialist I see)	My medical provider (e.g., primary care provider I see, or medical specialist I see)		1 - Not very trustworthy	4 - Very trustworthy	4 - Very trustworthy	3 - A little trustworthy	0 – Not trustworthy at all	0 – Not trustworthy at all	0 – Not trustworthy at all	1 - Not very trustworthy	1 - Not very trustworthy	0 – Not trustworthy at all	3 - A little trustworthy	2 - Unsure/Undecided	3 - A little trustworthy	3 - A little trustworthy	2 - Unsure/Undecided	4 - Very biased	1 - Not very biased	3 - A little biased	3 - A little biased	4 - Very biased	3 - A little biased	4 - Very biased	4 - Very biased	3 - A little biased	4 - Very biased	1 - Not very biased	4 - Very biased	1 - Not very biased	2 - Unsure/Undecided	2 - Unsure/Undecided	No		No, I have already participated
41	Non-Hispanic	White or Caucasian		Female				Full-time (36 hours or more per week)		>$2,100	Divorced or separated	Bachelor’s degree	Southeast	My medical provider (e.g., primary care provider I see, or medical specialist I see)	Genetic counselor		1 - Not very trustworthy	4 - Very trustworthy	2 - Unsure/Undecided	2 - Unsure/Undecided	3 - A little trustworthy	3 - A little trustworthy	2 - Unsure/Undecided	2 - Unsure/Undecided	2 - Unsure/Undecided	3 - A little trustworthy	3 - A little trustworthy	2 - Unsure/Undecided	2 - Unsure/Undecided	3 - A little trustworthy	3 - A little trustworthy	3 - A little biased	1 - Not very biased	3 - A little biased	3 - A little biased	4 - Very biased	3 - A little biased	2 - Unsure/Undecided	4 - Very biased	4 - Very biased	3 - A little biased	0 – Not biased at all	2 - Unsure/Undecided	3 - A little biased	0 – Not biased at all	4 - Very biased	No		Yes
52	Non-Hispanic	White or Caucasian		Female				Contract or Gig		$1,501-$1,700	Single	Bachelor’s degree	Northeast	Major health organization spokesperson	My medical provider (e.g., primary care provider I see, or medical specialist I see)		2 - Unsure/Undecided	3 - A little trustworthy	2 - Unsure/Undecided	2 - Unsure/Undecided	1 - Not very trustworthy	2 - Unsure/Undecided	1 - Not very trustworthy	1 - Not very trustworthy	3 - A little trustworthy	2 - Unsure/Undecided	3 - A little trustworthy	1 - Not very trustworthy	2 - Unsure/Undecided	3 - A little trustworthy	3 - A little trustworthy	2 - Unsure/Undecided	1 - Not very biased	2 - Unsure/Undecided	2 - Unsure/Undecided	2 - Unsure/Undecided	1 - Not very biased	2 - Unsure/Undecided	3 - A little biased	1 - Not very biased	2 - Unsure/Undecided	1 - Not very biased	2 - Unsure/Undecided	2 - Unsure/Undecided	1 - Not very biased	1 - Not very biased	No		No, I have already participated
66	Non-Hispanic	Black or African American		Female				Contract or Gig		>$2,100	Divorced or separated	Master’s degree	Southeast	My medical provider (e.g., primary care provider I see, or medical specialist I see)	Researcher		1 - Not very trustworthy	4 - Very trustworthy	2 - Unsure/Undecided	1 - Not very trustworthy	0 – Not trustworthy at all	0 – Not trustworthy at all	0 – Not trustworthy at all	0 – Not trustworthy at all	0 – Not trustworthy at all	1 - Not very trustworthy	2 - Unsure/Undecided	0 – Not trustworthy at all	4 - Very trustworthy	3 - A little trustworthy	3 - A little trustworthy	3 - A little biased	0 – Not biased at all	2 - Unsure/Undecided	2 - Unsure/Undecided	4 - Very biased	4 - Very biased	3 - A little biased	3 - A little biased	4 - Very biased	2 - Unsure/Undecided	1 - Not very biased	4 - Very biased	1 - Not very biased	1 - Not very biased	1 - Not very biased	No		Yes
37	Non-Hispanic	Black or African American		Female				Full-time (36 hours or more per week)		>$2,100	Single	Technical or occupational certificate	Midwest	My medical provider (e.g., primary care provider I see, or medical specialist I see)	Major health organization spokesperson		4 - Very trustworthy	4 - Very trustworthy	4 - Very trustworthy	4 - Very trustworthy	4 - Very trustworthy	4 - Very trustworthy	4 - Very trustworthy	4 - Very trustworthy	4 - Very trustworthy	4 - Very trustworthy	4 - Very trustworthy	4 - Very trustworthy	4 - Very trustworthy	4 - Very trustworthy	4 - Very trustworthy	2 - Unsure/Undecided	0 – Not biased at all	1 - Not very biased	1 - Not very biased	2 - Unsure/Undecided	2 - Unsure/Undecided	0 – Not biased at all	1 - Not very biased	1 - Not very biased	1 - Not very biased	2 - Unsure/Undecided	1 - Not very biased	1 - Not very biased	0 – Not biased at all	0 – Not biased at all	No		Yes
47	Non-Hispanic	White or Caucasian	Male					Full-time (36 hours or more per week)		>$2,100	Single	Bachelor’s degree	Southeast	My medical provider (e.g., primary care provider I see, or medical specialist I see)	Researcher		1 - Not very trustworthy	4 - Very trustworthy	4 - Very trustworthy	3 - A little trustworthy	2 - Unsure/Undecided	2 - Unsure/Undecided	3 - A little trustworthy	2 - Unsure/Undecided	3 - A little trustworthy	2 - Unsure/Undecided	4 - Very trustworthy	3 - A little trustworthy	4 - Very trustworthy	2 - Unsure/Undecided	3 - A little trustworthy	4 - Very biased	0 – Not biased at all	0 – Not biased at all	1 - Not very biased	2 - Unsure/Undecided	2 - Unsure/Undecided	1 - Not very biased	2 - Unsure/Undecided	2 - Unsure/Undecided	2 - Unsure/Undecided	0 – Not biased at all	2 - Unsure/Undecided	0 – Not biased at all	1 - Not very biased	1 - Not very biased	No		Yes
82	Non-Hispanic	White or Caucasian		Female				Other, please specify	Retired	>$2,100	Married or co-habitating with partner	Master’s degree	Southeast	My medical provider (e.g., primary care provider I see, or medical specialist I see)	Other	Physician husband	0 – Not trustworthy at all	4 - Very trustworthy	4 - Very trustworthy	3 - A little trustworthy	0 – Not trustworthy at all	0 – Not trustworthy at all	0 – Not trustworthy at all	0 – Not trustworthy at all	0 – Not trustworthy at all	2 - Unsure/Undecided	3 - A little trustworthy	0 – Not trustworthy at all	4 - Very trustworthy	3 - A little trustworthy	1 - Not very trustworthy	4 - Very biased	0 – Not biased at all	0 – Not biased at all	1 - Not very biased	4 - Very biased	4 - Very biased	4 - Very biased	4 - Very biased	4 - Very biased	3 - A little biased	2 - Unsure/Undecided	4 - Very biased	0 – Not biased at all	1 - Not very biased	4 - Very biased	No		Yes
61	Non-Hispanic	White or Caucasian		Female				Other, please specify	Retired	$1,901-$2,100	Widowed	High school or equivalent	Northeast	My medical provider (e.g., primary care provider I see, or medical specialist I see)	My medical provider (e.g., primary care provider I see, or medical specialist I see)		2 - Unsure/Undecided	4 - Very trustworthy	4 - Very trustworthy	3 - A little trustworthy	2 - Unsure/Undecided	2 - Unsure/Undecided	2 - Unsure/Undecided	2 - Unsure/Undecided	2 - Unsure/Undecided	3 - A little trustworthy	3 - A little trustworthy	4 - Very trustworthy	3 - A little trustworthy	2 - Unsure/Undecided	2 - Unsure/Undecided	2 - Unsure/Undecided	2 - Unsure/Undecided	2 - Unsure/Undecided	2 - Unsure/Undecided	2 - Unsure/Undecided	2 - Unsure/Undecided	2 - Unsure/Undecided	2 - Unsure/Undecided	2 - Unsure/Undecided	2 - Unsure/Undecided	2 - Unsure/Undecided	2 - Unsure/Undecided	2 - Unsure/Undecided	2 - Unsure/Undecided	2 - Unsure/Undecided	No		No, I have already participated
72	Non-Hispanic	White or Caucasian	Male					Full-time (36 hours or more per week)		>$2,100	Married or co-habitating with partner	Master’s degree	Northeast	My medical provider (e.g., primary care provider I see, or medical specialist I see)	My medical provider (e.g., primary care provider I see, or medical specialist I see)		0 – Not trustworthy at all	4 - Very trustworthy	1 - Not very trustworthy	1 - Not very trustworthy	0 – Not trustworthy at all	0 – Not trustworthy at all	0 – Not trustworthy at all	0 – Not trustworthy at all	0 – Not trustworthy at all	1 - Not very trustworthy	1 - Not very trustworthy	0 – Not trustworthy at all	2 - Unsure/Undecided	4 - Very trustworthy	4 - Very trustworthy	4 - Very biased	0 – Not biased at all	2 - Unsure/Undecided	2 - Unsure/Undecided	4 - Very biased	2 - Unsure/Undecided	2 - Unsure/Undecided	4 - Very biased	3 - A little biased	3 - A little biased	3 - A little biased	4 - Very biased	3 - A little biased	0 – Not biased at all	0 – Not biased at all	Yes	Genetic screening ordered by your doctor	Yes
50	Non-Hispanic	White or Caucasian		Female				Other, please specify	Self-Employed	>$2,100	Divorced or separated	Master’s degree	Northwest	Researcher	My medical provider (e.g., primary care provider I see, or medical specialist I see)		3 - A little trustworthy	4 - Very trustworthy	3 - A little trustworthy	3 - A little trustworthy	3 - A little trustworthy	1 - Not very trustworthy	2 - Unsure/Undecided	2 - Unsure/Undecided	3 - A little trustworthy	4 - Very trustworthy	4 - Very trustworthy	2 - Unsure/Undecided	3 - A little trustworthy	3 - A little trustworthy	2 - Unsure/Undecided	3 - A little biased	3 - A little biased	3 - A little biased	3 - A little biased	3 - A little biased	2 - Unsure/Undecided	3 - A little biased	3 - A little biased	3 - A little biased	3 - A little biased	1 - Not very biased	2 - Unsure/Undecided	1 - Not very biased	1 - Not very biased	2 - Unsure/Undecided	Yes	Direct to consumer testing (e.g., 23andMe, Ancestry.com, Nebula Genomics)	Yes
54	Non-Hispanic	Black or African American	Male					Full-time (36 hours or more per week)		>$2,100	Divorced or separated	High school or equivalent	Midwest	My medical provider (e.g., primary care provider I see, or medical specialist I see)	Researcher		2 - Unsure/Undecided	4 - Very trustworthy	2 - Unsure/Undecided	2 - Unsure/Undecided	3 - A little trustworthy	3 - A little trustworthy	2 - Unsure/Undecided	4 - Very trustworthy	4 - Very trustworthy	4 - Very trustworthy	2 - Unsure/Undecided	2 - Unsure/Undecided	3 - A little trustworthy	4 - Very trustworthy	4 - Very trustworthy	3 - A little biased	0 – Not biased at all	1 - Not very biased	1 - Not very biased	0 – Not biased at all	1 - Not very biased	1 - Not very biased	1 - Not very biased	0 – Not biased at all	0 – Not biased at all	3 - A little biased	2 - Unsure/Undecided	1 - Not very biased	0 – Not biased at all	0 – Not biased at all	No		Yes
53	Non-Hispanic	White or Caucasian	Male					Full-time (36 hours or more per week)		>$2,100	Married or co-habitating with partner	Bachelor’s degree	Southwest	My medical provider (e.g., primary care provider I see, or medical specialist I see)	Researcher		1 - Not very trustworthy	4 - Very trustworthy	2 - Unsure/Undecided	2 - Unsure/Undecided	2 - Unsure/Undecided	2 - Unsure/Undecided	2 - Unsure/Undecided	2 - Unsure/Undecided	3 - A little trustworthy	1 - Not very trustworthy	4 - Very trustworthy	1 - Not very trustworthy	3 - A little trustworthy	3 - A little trustworthy	4 - Very trustworthy	4 - Very biased	1 - Not very biased	2 - Unsure/Undecided	3 - A little biased	3 - A little biased	3 - A little biased	3 - A little biased	3 - A little biased	1 - Not very biased	4 - Very biased	1 - Not very biased	3 - A little biased	2 - Unsure/Undecided	1 - Not very biased	1 - Not very biased	No		Yes
39	Non-Hispanic	White or Caucasian		Female				Unemployed		<$500	Single	High school or equivalent	Southeast	Family	My medical provider (e.g., primary care provider I see, or medical specialist I see)		2 - Unsure/Undecided	4 - Very trustworthy	4 - Very trustworthy	3 - A little trustworthy	2 - Unsure/Undecided	2 - Unsure/Undecided	2 - Unsure/Undecided	2 - Unsure/Undecided	2 - Unsure/Undecided	3 - A little trustworthy	2 - Unsure/Undecided	2 - Unsure/Undecided	3 - A little trustworthy	4 - Very trustworthy	4 - Very trustworthy	2 - Unsure/Undecided	2 - Unsure/Undecided	2 - Unsure/Undecided	2 - Unsure/Undecided	2 - Unsure/Undecided	2 - Unsure/Undecided	2 - Unsure/Undecided	2 - Unsure/Undecided	2 - Unsure/Undecided	2 - Unsure/Undecided	2 - Unsure/Undecided	2 - Unsure/Undecided	2 - Unsure/Undecided	2 - Unsure/Undecided	2 - Unsure/Undecided	Yes	Direct to consumer testing (e.g., 23andMe, Ancestry.com, Nebula Genomics)	No, I have already participated
69	Non-Hispanic	White or Caucasian	Male					Full-time (36 hours or more per week)		>$2,100	Married or co-habitating with partner	Bachelor’s degree	Northeast	My medical provider (e.g., primary care provider I see, or medical specialist I see)	People experiencing similar medical concerns		0 – Not trustworthy at all	4 - Very trustworthy	2 - Unsure/Undecided	1 - Not very trustworthy	1 - Not very trustworthy	1 - Not very trustworthy	2 - Unsure/Undecided	2 - Unsure/Undecided	3 - A little trustworthy	2 - Unsure/Undecided	3 - A little trustworthy	2 - Unsure/Undecided	3 - A little trustworthy	4 - Very trustworthy	4 - Very trustworthy	4 - Very biased	3 - A little biased	3 - A little biased	3 - A little biased	3 - A little biased	3 - A little biased	2 - Unsure/Undecided	4 - Very biased	2 - Unsure/Undecided	3 - A little biased	1 - Not very biased	1 - Not very biased	0 – Not biased at all	0 – Not biased at all	0 – Not biased at all	No		Yes
84	Non-Hispanic	White or Caucasian	Male					Unemployed		>$2,100	Widowed	Master’s degree	Northwest	Major health organization spokesperson	Major health organization spokesperson		3 - A little trustworthy	4 - Very trustworthy	3 - A little trustworthy	3 - A little trustworthy	1 - Not very trustworthy	1 - Not very trustworthy	1 - Not very trustworthy	0 – Not trustworthy at all	2 - Unsure/Undecided	3 - A little trustworthy	4 - Very trustworthy	1 - Not very trustworthy	3 - A little trustworthy	4 - Very trustworthy	4 - Very trustworthy	4 - Very biased	0 – Not biased at all	1 - Not very biased	2 - Unsure/Undecided	3 - A little biased	1 - Not very biased	2 - Unsure/Undecided	3 - A little biased	1 - Not very biased	4 - Very biased	0 – Not biased at all	3 - A little biased	1 - Not very biased	0 – Not biased at all	0 – Not biased at all	No		Yes
70	Non-Hispanic	White or Caucasian	Male					Other, please specify	Retired	>$2,100	Married or co-habitating with partner	Bachelor’s degree	Southwest	My medical provider (e.g., primary care provider I see, or medical specialist I see)	Family		0 – Not trustworthy at all	4 - Very trustworthy	3 - A little trustworthy	2 - Unsure/Undecided	1 - Not very trustworthy	1 - Not very trustworthy	1 - Not very trustworthy	3 - A little trustworthy	3 - A little trustworthy	3 - A little trustworthy	3 - A little trustworthy	2 - Unsure/Undecided	3 - A little trustworthy	3 - A little trustworthy	1 - Not very trustworthy	2 - Unsure/Undecided	1 - Not very biased	0 – Not biased at all	1 - Not very biased	4 - Very biased	2 - Unsure/Undecided	2 - Unsure/Undecided	4 - Very biased	4 - Very biased	1 - Not very biased	1 - Not very biased	1 - Not very biased	1 - Not very biased	1 - Not very biased	2 - Unsure/Undecided	No		Yes
39	Non-Hispanic	White or Caucasian	Male					Full-time (36 hours or more per week)		$1,501-$1,700	Single	High school or equivalent	Northwest	My medical provider (e.g., primary care provider I see, or medical specialist I see)	Family		1 - Not very trustworthy	4 - Very trustworthy	4 - Very trustworthy	2 - Unsure/Undecided	1 - Not very trustworthy	0 – Not trustworthy at all	4 - Very trustworthy	1 - Not very trustworthy	2 - Unsure/Undecided	3 - A little trustworthy	1 - Not very trustworthy	4 - Very trustworthy	4 - Very trustworthy	2 - Unsure/Undecided	0 – Not trustworthy at all	4 - Very biased	3 - A little biased	0 – Not biased at all	0 – Not biased at all	4 - Very biased	1 - Not very biased	4 - Very biased	2 - Unsure/Undecided	4 - Very biased	4 - Very biased	4 - Very biased	1 - Not very biased	0 – Not biased at all	3 - A little biased	4 - Very biased	No		Yes
35	Non-Hispanic	White or Caucasian		Female				Full-time (36 hours or more per week)		>$2,100	Married or co-habitating with partner	Bachelor’s degree	Southeast	My medical provider (e.g., primary care provider I see, or medical specialist I see)	My medical provider (e.g., primary care provider I see, or medical specialist I see)		1 - Not very trustworthy	4 - Very trustworthy	3 - A little trustworthy	3 - A little trustworthy	1 - Not very trustworthy	1 - Not very trustworthy	1 - Not very trustworthy	1 - Not very trustworthy	2 - Unsure/Undecided	3 - A little trustworthy	3 - A little trustworthy	1 - Not very trustworthy	3 - A little trustworthy	3 - A little trustworthy	3 - A little trustworthy	2 - Unsure/Undecided	2 - Unsure/Undecided	2 - Unsure/Undecided	2 - Unsure/Undecided	2 - Unsure/Undecided	2 - Unsure/Undecided	2 - Unsure/Undecided	2 - Unsure/Undecided	2 - Unsure/Undecided	2 - Unsure/Undecided	2 - Unsure/Undecided	2 - Unsure/Undecided	2 - Unsure/Undecided	2 - Unsure/Undecided	2 - Unsure/Undecided	Yes	Genetic screening ordered by your doctor	Yes
68	Non-Hispanic	White or Caucasian		Female				Other, please specify	Retired	$1,901-$2,100	Single	Bachelor’s degree	Midwest	My medical provider (e.g., primary care provider I see, or medical specialist I see)	Major health organization spokesperson		2 - Unsure/Undecided	4 - Very trustworthy	2 - Unsure/Undecided	1 - Not very trustworthy	2 - Unsure/Undecided	2 - Unsure/Undecided	2 - Unsure/Undecided	2 - Unsure/Undecided	2 - Unsure/Undecided	2 - Unsure/Undecided	3 - A little trustworthy	2 - Unsure/Undecided	3 - A little trustworthy	3 - A little trustworthy	3 - A little trustworthy	3 - A little biased	1 - Not very biased	3 - A little biased	2 - Unsure/Undecided	3 - A little biased	2 - Unsure/Undecided	2 - Unsure/Undecided	4 - Very biased	3 - A little biased	3 - A little biased	1 - Not very biased	2 - Unsure/Undecided	2 - Unsure/Undecided	3 - A little biased	3 - A little biased	No		Yes
31	Non-Hispanic	White or Caucasian		Female				Homemaker		<$500	Married or co-habitating with partner	Bachelor’s degree	Southeast	My medical provider (e.g., primary care provider I see, or medical specialist I see)	Family		0 – Not trustworthy at all	4 - Very trustworthy	3 - A little trustworthy	3 - A little trustworthy	0 – Not trustworthy at all	1 - Not very trustworthy	1 - Not very trustworthy	1 - Not very trustworthy	1 - Not very trustworthy	2 - Unsure/Undecided	2 - Unsure/Undecided	1 - Not very trustworthy	3 - A little trustworthy	2 - Unsure/Undecided	3 - A little trustworthy	2 - Unsure/Undecided	0 – Not biased at all	0 – Not biased at all	0 – Not biased at all	3 - A little biased	2 - Unsure/Undecided	2 - Unsure/Undecided	2 - Unsure/Undecided	2 - Unsure/Undecided	2 - Unsure/Undecided	0 – Not biased at all	2 - Unsure/Undecided	0 – Not biased at all	1 - Not very biased	0 – Not biased at all	Yes	Genetic screening ordered by your doctor	Yes
100	Non-Hispanic	White or Caucasian		Female				Full-time (36 hours or more per week)		>$2,100	Married or co-habitating with partner	Master’s degree	Southwest	State/National politicians	My medical provider (e.g., primary care provider I see, or medical specialist I see)		4 - Very trustworthy	4 - Very trustworthy	3 - A little trustworthy	4 - Very trustworthy	4 - Very trustworthy	3 - A little trustworthy	3 - A little trustworthy	4 - Very trustworthy	3 - A little trustworthy	4 - Very trustworthy	3 - A little trustworthy	4 - Very trustworthy	3 - A little trustworthy	4 - Very trustworthy	3 - A little trustworthy	4 - Very biased	4 - Very biased	4 - Very biased	4 - Very biased	3 - A little biased	4 - Very biased	3 - A little biased	4 - Very biased	3 - A little biased	3 - A little biased	4 - Very biased	4 - Very biased	3 - A little biased	4 - Very biased	3 - A little biased	Yes	Genetic screening ordered by your doctor	Yes
68	Non-Hispanic	White or Caucasian		Female				Unemployed		>$2,100	Divorced or separated	Bachelor’s degree	Northwest	My medical provider (e.g., primary care provider I see, or medical specialist I see)	My medical provider (e.g., primary care provider I see, or medical specialist I see)		0 – Not trustworthy at all	4 - Very trustworthy	2 - Unsure/Undecided	2 - Unsure/Undecided	0 – Not trustworthy at all	0 – Not trustworthy at all	0 – Not trustworthy at all	2 - Unsure/Undecided	2 - Unsure/Undecided	3 - A little trustworthy	3 - A little trustworthy	0 – Not trustworthy at all	4 - Very trustworthy	4 - Very trustworthy	4 - Very trustworthy	2 - Unsure/Undecided	4 - Very biased	2 - Unsure/Undecided	2 - Unsure/Undecided	1 - Not very biased	0 – Not biased at all	0 – Not biased at all	2 - Unsure/Undecided	2 - Unsure/Undecided	3 - A little biased	0 – Not biased at all	0 – Not biased at all	4 - Very biased	4 - Very biased	4 - Very biased	No		Yes
42	Non-Hispanic	White or Caucasian		Female				Homemaker		>$2,100	Married or co-habitating with partner	High school or equivalent	Southeast	My medical provider (e.g., primary care provider I see, or medical specialist I see)	Major health organization spokesperson		1 - Not very trustworthy	4 - Very trustworthy	3 - A little trustworthy	3 - A little trustworthy	3 - A little trustworthy	2 - Unsure/Undecided	2 - Unsure/Undecided	3 - A little trustworthy	3 - A little trustworthy	3 - A little trustworthy	4 - Very trustworthy	2 - Unsure/Undecided	2 - Unsure/Undecided	4 - Very trustworthy	4 - Very trustworthy	3 - A little biased	1 - Not very biased	2 - Unsure/Undecided	2 - Unsure/Undecided	2 - Unsure/Undecided	2 - Unsure/Undecided	2 - Unsure/Undecided	2 - Unsure/Undecided	3 - A little biased	1 - Not very biased	1 - Not very biased	2 - Unsure/Undecided	1 - Not very biased	1 - Not very biased	1 - Not very biased	No		Yes
65	Non-Hispanic	White or Caucasian	Male					Part-time		>$2,100	Single	Bachelor’s degree	Northeast	Other	My medical provider (e.g., primary care provider I see, or medical specialist I see)		2 - Unsure/Undecided	4 - Very trustworthy	3 - A little trustworthy	3 - A little trustworthy	0 – Not trustworthy at all	3 - A little trustworthy	3 - A little trustworthy	2 - Unsure/Undecided	2 - Unsure/Undecided	2 - Unsure/Undecided	3 - A little trustworthy	3 - A little trustworthy	4 - Very trustworthy	3 - A little trustworthy	0 – Not trustworthy at all	3 - A little biased	0 – Not biased at all	0 – Not biased at all	0 – Not biased at all	4 - Very biased	0 – Not biased at all	2 - Unsure/Undecided	4 - Very biased	4 - Very biased	4 - Very biased	2 - Unsure/Undecided	2 - Unsure/Undecided	0 – Not biased at all	1 - Not very biased	4 - Very biased	No		No, I have already participated
42	Non-Hispanic	White or Caucasian		Female				Full-time (36 hours or more per week)		>$2,100	Divorced or separated	Bachelor’s degree	Southwest	My medical provider (e.g., primary care provider I see, or medical specialist I see)	Researcher		0 – Not trustworthy at all	4 - Very trustworthy	3 - A little trustworthy	3 - A little trustworthy	0 – Not trustworthy at all	0 – Not trustworthy at all	0 – Not trustworthy at all	0 – Not trustworthy at all	0 – Not trustworthy at all	1 - Not very trustworthy	4 - Very trustworthy	0 – Not trustworthy at all	2 - Unsure/Undecided	3 - A little trustworthy	3 - A little trustworthy	4 - Very biased	1 - Not very biased	1 - Not very biased	1 - Not very biased	4 - Very biased	3 - A little biased	4 - Very biased	4 - Very biased	4 - Very biased	4 - Very biased	0 – Not biased at all	4 - Very biased	2 - Unsure/Undecided	1 - Not very biased	3 - A little biased	No		Yes
43	Non-Hispanic	White or Caucasian	Male					Full-time (36 hours or more per week)		$1,701-$1,900	Married or co-habitating with partner	High school or equivalent	Southwest	Local politician	State/National politicians		1 - Not very trustworthy	4 - Very trustworthy	4 - Very trustworthy	4 - Very trustworthy	0 – Not trustworthy at all	0 – Not trustworthy at all	0 – Not trustworthy at all	0 – Not trustworthy at all	0 – Not trustworthy at all	2 - Unsure/Undecided	2 - Unsure/Undecided	0 – Not trustworthy at all	0 – Not trustworthy at all	2 - Unsure/Undecided	0 – Not trustworthy at all	2 - Unsure/Undecided	2 - Unsure/Undecided	2 - Unsure/Undecided	2 - Unsure/Undecided	2 - Unsure/Undecided	2 - Unsure/Undecided	2 - Unsure/Undecided	2 - Unsure/Undecided	2 - Unsure/Undecided	2 - Unsure/Undecided	2 - Unsure/Undecided	2 - Unsure/Undecided	2 - Unsure/Undecided	2 - Unsure/Undecided	2 - Unsure/Undecided	No		No, I have already participated
63	Non-Hispanic	White or Caucasian	Male					Full-time (36 hours or more per week)		>$2,100	Divorced or separated	Some college	Southwest	My medical provider (e.g., primary care provider I see, or medical specialist I see)	My medical provider (e.g., primary care provider I see, or medical specialist I see)		0 – Not trustworthy at all	4 - Very trustworthy	3 - A little trustworthy	2 - Unsure/Undecided	1 - Not very trustworthy	2 - Unsure/Undecided	2 - Unsure/Undecided	1 - Not very trustworthy	1 - Not very trustworthy	2 - Unsure/Undecided	2 - Unsure/Undecided	3 - A little trustworthy	3 - A little trustworthy	3 - A little trustworthy	1 - Not very trustworthy	2 - Unsure/Undecided	0 – Not biased at all	2 - Unsure/Undecided	2 - Unsure/Undecided	2 - Unsure/Undecided	1 - Not very biased	2 - Unsure/Undecided	3 - A little biased	3 - A little biased	2 - Unsure/Undecided	2 - Unsure/Undecided	2 - Unsure/Undecided	2 - Unsure/Undecided	2 - Unsure/Undecided	2 - Unsure/Undecided	No		Yes
71	Non-Hispanic	White or Caucasian	Male					Other, please specify	Retired	$1,701-$1,900	Single	Some college	Midwest	My medical provider (e.g., primary care provider I see, or medical specialist I see)	Other	WebMD.com	0 – Not trustworthy at all	4 - Very trustworthy	2 - Unsure/Undecided	2 - Unsure/Undecided	1 - Not very trustworthy	1 - Not very trustworthy	0 – Not trustworthy at all	1 - Not very trustworthy	3 - A little trustworthy	3 - A little trustworthy	3 - A little trustworthy	0 – Not trustworthy at all	2 - Unsure/Undecided	4 - Very trustworthy	4 - Very trustworthy	4 - Very biased	0 – Not biased at all	0 – Not biased at all	1 - Not very biased	4 - Very biased	4 - Very biased	4 - Very biased	4 - Very biased	1 - Not very biased	1 - Not very biased	0 – Not biased at all	4 - Very biased	2 - Unsure/Undecided	0 – Not biased at all	0 – Not biased at all	Yes	Direct to consumer testing (e.g., 23andMe, Ancestry.com, Nebula Genomics)	No, I have already participated
39	Non-Hispanic	White or Caucasian		Female				Unemployed		$500-$700	Single	Associate degree	Southeast	My medical provider (e.g., primary care provider I see, or medical specialist I see)	My medical provider (e.g., primary care provider I see, or medical specialist I see)		0 – Not trustworthy at all	4 - Very trustworthy	2 - Unsure/Undecided	0 – Not trustworthy at all	0 – Not trustworthy at all	0 – Not trustworthy at all	0 – Not trustworthy at all	0 – Not trustworthy at all	2 - Unsure/Undecided	3 - A little trustworthy	3 - A little trustworthy	0 – Not trustworthy at all	3 - A little trustworthy	2 - Unsure/Undecided	3 - A little trustworthy	3 - A little biased	0 – Not biased at all	2 - Unsure/Undecided	2 - Unsure/Undecided	2 - Unsure/Undecided	2 - Unsure/Undecided	2 - Unsure/Undecided	2 - Unsure/Undecided	2 - Unsure/Undecided	2 - Unsure/Undecided	2 - Unsure/Undecided	2 - Unsure/Undecided	2 - Unsure/Undecided	1 - Not very biased	2 - Unsure/Undecided	No		No, I have already participated
40	Non-Hispanic	White or Caucasian		Female				Full-time (36 hours or more per week)		>$2,100	Married or co-habitating with partner	Some college	Southwest	My medical provider (e.g., primary care provider I see, or medical specialist I see)	People experiencing similar medical concerns		1 - Not very trustworthy	4 - Very trustworthy	3 - A little trustworthy	3 - A little trustworthy	2 - Unsure/Undecided	0 – Not trustworthy at all	2 - Unsure/Undecided	2 - Unsure/Undecided	2 - Unsure/Undecided	2 - Unsure/Undecided	4 - Very trustworthy	4 - Very trustworthy	4 - Very trustworthy	3 - A little trustworthy	3 - A little trustworthy	2 - Unsure/Undecided	0 – Not biased at all	3 - A little biased	3 - A little biased	3 - A little biased	4 - Very biased	3 - A little biased	4 - Very biased	3 - A little biased	3 - A little biased	1 - Not very biased	3 - A little biased	1 - Not very biased	1 - Not very biased	1 - Not very biased	Yes	Genetic screening ordered by your doctor	Yes
59	Non-Hispanic	Black or African American	Male					Disabled		$1,701-$1,900	Married or co-habitating with partner	Master’s degree	Southeast	My medical provider (e.g., primary care provider I see, or medical specialist I see)	Researcher		0 – Not trustworthy at all	4 - Very trustworthy	2 - Unsure/Undecided	1 - Not very trustworthy	2 - Unsure/Undecided	0 – Not trustworthy at all	2 - Unsure/Undecided	0 – Not trustworthy at all	2 - Unsure/Undecided	2 - Unsure/Undecided	4 - Very trustworthy	2 - Unsure/Undecided	4 - Very trustworthy	3 - A little trustworthy	4 - Very trustworthy	4 - Very biased	1 - Not very biased	4 - Very biased	3 - A little biased	4 - Very biased	3 - A little biased	3 - A little biased	4 - Very biased	1 - Not very biased	3 - A little biased	1 - Not very biased	3 - A little biased	1 - Not very biased	1 - Not very biased	1 - Not very biased	Yes	Genetic screening ordered by your doctor	Yes
59	Non-Hispanic	Black or African American		Female				Unemployed		<$500	Divorced or separated	Associate degree	Southwest	Family	Family		0 – Not trustworthy at all	4 - Very trustworthy	4 - Very trustworthy	4 - Very trustworthy	2 - Unsure/Undecided	4 - Very trustworthy	4 - Very trustworthy	3 - A little trustworthy	4 - Very trustworthy	4 - Very trustworthy	4 - Very trustworthy	4 - Very trustworthy	4 - Very trustworthy	4 - Very trustworthy	3 - A little trustworthy	2 - Unsure/Undecided	1 - Not very biased	2 - Unsure/Undecided	2 - Unsure/Undecided	1 - Not very biased	2 - Unsure/Undecided	3 - A little biased	3 - A little biased	3 - A little biased	3 - A little biased	2 - Unsure/Undecided	0 – Not biased at all	0 – Not biased at all	3 - A little biased	3 - A little biased	No		No, I have already participated
71	Non-Hispanic	White or Caucasian		Female				Other, please specify	Retired	>$2,100	Divorced or separated	High school or equivalent	Southeast	My medical provider (e.g., primary care provider I see, or medical specialist I see)	My medical provider (e.g., primary care provider I see, or medical specialist I see)		0 – Not trustworthy at all	4 - Very trustworthy	2 - Unsure/Undecided	2 - Unsure/Undecided	1 - Not very trustworthy	1 - Not very trustworthy	1 - Not very trustworthy	1 - Not very trustworthy	1 - Not very trustworthy	1 - Not very trustworthy	2 - Unsure/Undecided	1 - Not very trustworthy	3 - A little trustworthy	2 - Unsure/Undecided	2 - Unsure/Undecided	2 - Unsure/Undecided	0 – Not biased at all	1 - Not very biased	1 - Not very biased	2 - Unsure/Undecided	1 - Not very biased	2 - Unsure/Undecided	2 - Unsure/Undecided	2 - Unsure/Undecided	2 - Unsure/Undecided	2 - Unsure/Undecided	2 - Unsure/Undecided	2 - Unsure/Undecided	2 - Unsure/Undecided	1 - Not very biased	No		No, I have already participated
46	Non-Hispanic	White or Caucasian	Male					Unemployed		$1,101-$1,300	Single	High school or equivalent	Southeast	My medical provider (e.g., primary care provider I see, or medical specialist I see)	Family		2 - Unsure/Undecided	4 - Very trustworthy	4 - Very trustworthy	3 - A little trustworthy	2 - Unsure/Undecided	2 - Unsure/Undecided	2 - Unsure/Undecided	2 - Unsure/Undecided	2 - Unsure/Undecided	2 - Unsure/Undecided	2 - Unsure/Undecided	4 - Very trustworthy	4 - Very trustworthy	2 - Unsure/Undecided	2 - Unsure/Undecided	3 - A little biased	2 - Unsure/Undecided	3 - A little biased	1 - Not very biased	3 - A little biased	2 - Unsure/Undecided	0 – Not biased at all	4 - Very biased	2 - Unsure/Undecided	2 - Unsure/Undecided	2 - Unsure/Undecided	0 – Not biased at all	0 – Not biased at all	0 – Not biased at all	2 - Unsure/Undecided	No		Yes
66	Non-Hispanic	White or Caucasian		Female				Part-time		$1,901-$2,100	Divorced or separated	Bachelor’s degree	Southeast	My medical provider (e.g., primary care provider I see, or medical specialist I see)	Researcher		1 - Not very trustworthy	4 - Very trustworthy	1 - Not very trustworthy	1 - Not very trustworthy	2 - Unsure/Undecided	1 - Not very trustworthy	1 - Not very trustworthy	1 - Not very trustworthy	2 - Unsure/Undecided	2 - Unsure/Undecided	4 - Very trustworthy	0 – Not trustworthy at all	3 - A little trustworthy	3 - A little trustworthy	4 - Very trustworthy	2 - Unsure/Undecided	1 - Not very biased	3 - A little biased	3 - A little biased	3 - A little biased	3 - A little biased	3 - A little biased	3 - A little biased	1 - Not very biased	1 - Not very biased	1 - Not very biased	4 - Very biased	1 - Not very biased	1 - Not very biased	0 – Not biased at all	Yes	Direct to consumer testing (e.g., 23andMe, Ancestry.com, Nebula Genomics)	No, I have already participated
56	Non-Hispanic	White or Caucasian		Female				Full-time (36 hours or more per week)		>$2,100	Married or co-habitating with partner	Some college	Northeast	My medical provider (e.g., primary care provider I see, or medical specialist I see)	My medical provider (e.g., primary care provider I see, or medical specialist I see)		0 – Not trustworthy at all	0 – Not trustworthy at all	4 - Very trustworthy	3 - A little trustworthy	3 - A little trustworthy	3 - A little trustworthy	3 - A little trustworthy	0 – Not trustworthy at all	0 – Not trustworthy at all	3 - A little trustworthy	3 - A little trustworthy	3 - A little trustworthy	3 - A little trustworthy	4 - Very trustworthy	1 - Not very trustworthy	4 - Very biased	0 – Not biased at all	3 - A little biased	2 - Unsure/Undecided	4 - Very biased	1 - Not very biased	1 - Not very biased	0 – Not biased at all	4 - Very biased	4 - Very biased	1 - Not very biased	1 - Not very biased	1 - Not very biased	1 - Not very biased	3 - A little biased	No		No, I have already participated
59	Non-Hispanic	White or Caucasian	Male					Unemployed		>$2,100	Married or co-habitating with partner	Bachelor’s degree	Northeast	My medical provider (e.g., primary care provider I see, or medical specialist I see)	Major health organization spokesperson		1 - Not very trustworthy	4 - Very trustworthy	3 - A little trustworthy	3 - A little trustworthy	2 - Unsure/Undecided	0 – Not trustworthy at all	0 – Not trustworthy at all	1 - Not very trustworthy	2 - Unsure/Undecided	2 - Unsure/Undecided	4 - Very trustworthy	0 – Not trustworthy at all	4 - Very trustworthy	2 - Unsure/Undecided	3 - A little trustworthy	4 - Very biased	0 – Not biased at all	1 - Not very biased	1 - Not very biased	3 - A little biased	2 - Unsure/Undecided	1 - Not very biased	3 - A little biased	2 - Unsure/Undecided	2 - Unsure/Undecided	0 – Not biased at all	2 - Unsure/Undecided	0 – Not biased at all	3 - A little biased	1 - Not very biased	No		No, I have already participated
58	Non-Hispanic	White or Caucasian		Female				Unemployed		$701-$900	Widowed	Some college	Midwest	Other	Major health organization spokesperson		0 – Not trustworthy at all	4 - Very trustworthy	4 - Very trustworthy	2 - Unsure/Undecided	0 – Not trustworthy at all	2 - Unsure/Undecided	3 - A little trustworthy	2 - Unsure/Undecided	3 - A little trustworthy	2 - Unsure/Undecided	2 - Unsure/Undecided	3 - A little trustworthy	3 - A little trustworthy	3 - A little trustworthy	3 - A little trustworthy	2 - Unsure/Undecided	3 - A little biased	3 - A little biased	2 - Unsure/Undecided	2 - Unsure/Undecided	2 - Unsure/Undecided	3 - A little biased	2 - Unsure/Undecided	2 - Unsure/Undecided	3 - A little biased	2 - Unsure/Undecided	3 - A little biased	3 - A little biased	3 - A little biased	3 - A little biased	No		No, I have already participated
60	Non-Hispanic	White or Caucasian		Female				Other, please specify	Retired	$901-$1,100	Married or co-habitating with partner	Master’s degree	Southwest	My medical provider (e.g., primary care provider I see, or medical specialist I see)	My medical provider (e.g., primary care provider I see, or medical specialist I see)		0 – Not trustworthy at all	4 - Very trustworthy	2 - Unsure/Undecided	2 - Unsure/Undecided	1 - Not very trustworthy	1 - Not very trustworthy	1 - Not very trustworthy	1 - Not very trustworthy	1 - Not very trustworthy	1 - Not very trustworthy	2 - Unsure/Undecided	1 - Not very trustworthy	3 - A little trustworthy	3 - A little trustworthy	4 - Very trustworthy	4 - Very biased	3 - A little biased	2 - Unsure/Undecided	3 - A little biased	3 - A little biased	3 - A little biased	3 - A little biased	3 - A little biased	3 - A little biased	3 - A little biased	2 - Unsure/Undecided	3 - A little biased	3 - A little biased	3 - A little biased	0 – Not biased at all	No		Yes
54	Non-Hispanic	White or Caucasian		Female				Unemployed		$1,101-$1,300	Married or co-habitating with partner	Some college	Southeast	My medical provider (e.g., primary care provider I see, or medical specialist I see)	My medical provider (e.g., primary care provider I see, or medical specialist I see)		0 – Not trustworthy at all	4 - Very trustworthy	3 - A little trustworthy	3 - A little trustworthy	0 – Not trustworthy at all	0 – Not trustworthy at all	0 – Not trustworthy at all	0 – Not trustworthy at all	0 – Not trustworthy at all	0 – Not trustworthy at all	0 – Not trustworthy at all	0 – Not trustworthy at all	0 – Not trustworthy at all	0 – Not trustworthy at all	0 – Not trustworthy at all	4 - Very biased	4 - Very biased	3 - A little biased	4 - Very biased	4 - Very biased	3 - A little biased	3 - A little biased	3 - A little biased	3 - A little biased	2 - Unsure/Undecided	2 - Unsure/Undecided	2 - Unsure/Undecided	1 - Not very biased	2 - Unsure/Undecided	2 - Unsure/Undecided	Yes	Genetic screening ordered by your doctor	No, I have already participated
69	Non-Hispanic	White or Caucasian		Female				Unemployed		>$2,100	Widowed	Associate degree	Northwest	My medical provider (e.g., primary care provider I see, or medical specialist I see)	People experiencing similar medical concerns		1 - Not very trustworthy	3 - A little trustworthy	2 - Unsure/Undecided	4 - Very trustworthy	2 - Unsure/Undecided	2 - Unsure/Undecided	2 - Unsure/Undecided	2 - Unsure/Undecided	3 - A little trustworthy	2 - Unsure/Undecided	3 - A little trustworthy	1 - Not very trustworthy	3 - A little trustworthy	2 - Unsure/Undecided	3 - A little trustworthy	2 - Unsure/Undecided	0 – Not biased at all	2 - Unsure/Undecided	0 – Not biased at all	2 - Unsure/Undecided	2 - Unsure/Undecided	2 - Unsure/Undecided	3 - A little biased	3 - A little biased	2 - Unsure/Undecided	2 - Unsure/Undecided	3 - A little biased	0 – Not biased at all	2 - Unsure/Undecided	2 - Unsure/Undecided	Yes	Genetic screening ordered by your doctor	No, I have already participated
53	Non-Hispanic	White or Caucasian		Female				Unemployed		$500-$700	Divorced or separated	High school or equivalent	Southwest	My medical provider (e.g., primary care provider I see, or medical specialist I see)	Family		2 - Unsure/Undecided	4 - Very trustworthy	4 - Very trustworthy	4 - Very trustworthy	2 - Unsure/Undecided	2 - Unsure/Undecided	3 - A little trustworthy	1 - Not very trustworthy	1 - Not very trustworthy	2 - Unsure/Undecided	2 - Unsure/Undecided	2 - Unsure/Undecided	4 - Very trustworthy	3 - A little trustworthy	2 - Unsure/Undecided	3 - A little biased	2 - Unsure/Undecided	1 - Not very biased	1 - Not very biased	2 - Unsure/Undecided	2 - Unsure/Undecided	3 - A little biased	2 - Unsure/Undecided	3 - A little biased	2 - Unsure/Undecided	2 - Unsure/Undecided	2 - Unsure/Undecided	2 - Unsure/Undecided	2 - Unsure/Undecided	2 - Unsure/Undecided	No		No, I have already participated
65	Non-Hispanic	White or Caucasian	Male					Other, please specify	retired	$500-$700	Married or co-habitating with partner	Master’s degree	Northeast	My medical provider (e.g., primary care provider I see, or medical specialist I see)	Major health organization spokesperson		0 – Not trustworthy at all	3 - A little trustworthy	3 - A little trustworthy	2 - Unsure/Undecided	1 - Not very trustworthy	1 - Not very trustworthy	1 - Not very trustworthy	0 – Not trustworthy at all	1 - Not very trustworthy	0 – Not trustworthy at all	2 - Unsure/Undecided	1 - Not very trustworthy	3 - A little trustworthy	1 - Not very trustworthy	1 - Not very trustworthy	4 - Very biased	1 - Not very biased	1 - Not very biased	1 - Not very biased	3 - A little biased	2 - Unsure/Undecided	2 - Unsure/Undecided	3 - A little biased	2 - Unsure/Undecided	4 - Very biased	2 - Unsure/Undecided	2 - Unsure/Undecided	2 - Unsure/Undecided	4 - Very biased	2 - Unsure/Undecided	No		Yes
72	Non-Hispanic	White or Caucasian		Female				Other, please specify	Retired	>$2,100	Married or co-habitating with partner	Bachelor’s degree	Northwest	My medical provider (e.g., primary care provider I see, or medical specialist I see)	Other	My pharmacist	0 – Not trustworthy at all	4 - Very trustworthy	3 - A little trustworthy	3 - A little trustworthy	1 - Not very trustworthy	1 - Not very trustworthy	1 - Not very trustworthy	1 - Not very trustworthy	3 - A little trustworthy	3 - A little trustworthy	4 - Very trustworthy	1 - Not very trustworthy	4 - Very trustworthy	3 - A little trustworthy	4 - Very trustworthy	4 - Very biased	0 – Not biased at all	1 - Not very biased	1 - Not very biased	3 - A little biased	3 - A little biased	3 - A little biased	3 - A little biased	2 - Unsure/Undecided	1 - Not very biased	1 - Not very biased	3 - A little biased	1 - Not very biased	1 - Not very biased	0 – Not biased at all	No		Yes
70	Non-Hispanic	White or Caucasian	Male					Other, please specify	Retired	>$2,100	Married or co-habitating with partner	Technical or occupational certificate	Midwest	My medical provider (e.g., primary care provider I see, or medical specialist I see)	Major health organization spokesperson		1 - Not very trustworthy	4 - Very trustworthy	2 - Unsure/Undecided	2 - Unsure/Undecided	1 - Not very trustworthy	0 – Not trustworthy at all	2 - Unsure/Undecided	0 – Not trustworthy at all	2 - Unsure/Undecided	2 - Unsure/Undecided	3 - A little trustworthy	1 - Not very trustworthy	2 - Unsure/Undecided	2 - Unsure/Undecided	3 - A little trustworthy	2 - Unsure/Undecided	0 – Not biased at all	3 - A little biased	3 - A little biased	4 - Very biased	4 - Very biased	2 - Unsure/Undecided	4 - Very biased	1 - Not very biased	1 - Not very biased	1 - Not very biased	1 - Not very biased	2 - Unsure/Undecided	2 - Unsure/Undecided	0 – Not biased at all	No		No, I have already participated
32	Non-Hispanic	White or Caucasian	Male					Full-time (36 hours or more per week)		>$2,100	Single	High school or equivalent	Southeast	Researcher	Researcher		2 - Unsure/Undecided	1 - Not very trustworthy	2 - Unsure/Undecided	0 – Not trustworthy at all	0 – Not trustworthy at all	2 - Unsure/Undecided	2 - Unsure/Undecided	1 - Not very trustworthy	1 - Not very trustworthy	3 - A little trustworthy	1 - Not very trustworthy	3 - A little trustworthy	3 - A little trustworthy	3 - A little trustworthy	3 - A little trustworthy	3 - A little biased	3 - A little biased	3 - A little biased	3 - A little biased	1 - Not very biased	3 - A little biased	3 - A little biased	3 - A little biased	1 - Not very biased	3 - A little biased	3 - A little biased	3 - A little biased	3 - A little biased	3 - A little biased	3 - A little biased	Yes	Direct to consumer testing (e.g., 23andMe, Ancestry.com, Nebula Genomics)	Yes
66	Non-Hispanic	White or Caucasian	Male					Other, please specify	Retired	>$2,100	Married or co-habitating with partner	High school or equivalent	Southwest	My medical provider (e.g., primary care provider I see, or medical specialist I see)	Friends		1 - Not very trustworthy	4 - Very trustworthy	3 - A little trustworthy	3 - A little trustworthy	1 - Not very trustworthy	1 - Not very trustworthy	1 - Not very trustworthy	1 - Not very trustworthy	0 – Not trustworthy at all	0 – Not trustworthy at all	1 - Not very trustworthy	0 – Not trustworthy at all	4 - Very trustworthy	0 – Not trustworthy at all	3 - A little trustworthy	2 - Unsure/Undecided	1 - Not very biased	1 - Not very biased	3 - A little biased	4 - Very biased	2 - Unsure/Undecided	2 - Unsure/Undecided	4 - Very biased	4 - Very biased	4 - Very biased	2 - Unsure/Undecided	3 - A little biased	3 - A little biased	4 - Very biased	4 - Very biased	No		No, I have already participated
35	Non-Hispanic	White or Caucasian		Female				Full-time (36 hours or more per week)		>$2,100	Married or co-habitating with partner	Some college	Southeast	My medical provider (e.g., primary care provider I see, or medical specialist I see)	Friends		2 - Unsure/Undecided	4 - Very trustworthy	3 - A little trustworthy	3 - A little trustworthy	2 - Unsure/Undecided	2 - Unsure/Undecided	1 - Not very trustworthy	2 - Unsure/Undecided	2 - Unsure/Undecided	2 - Unsure/Undecided	2 - Unsure/Undecided	1 - Not very trustworthy	2 - Unsure/Undecided	3 - A little trustworthy	2 - Unsure/Undecided	2 - Unsure/Undecided	0 – Not biased at all	2 - Unsure/Undecided	2 - Unsure/Undecided	2 - Unsure/Undecided	2 - Unsure/Undecided	2 - Unsure/Undecided	2 - Unsure/Undecided	2 - Unsure/Undecided	2 - Unsure/Undecided	2 - Unsure/Undecided	2 - Unsure/Undecided	2 - Unsure/Undecided	2 - Unsure/Undecided	2 - Unsure/Undecided	No		Yes
40	Non-Hispanic	White or Caucasian		Female				Part-time		$1,301-$1,500	Married or co-habitating with partner	High school or equivalent	Northeast	My medical provider (e.g., primary care provider I see, or medical specialist I see)	My medical provider (e.g., primary care provider I see, or medical specialist I see)		3 - A little trustworthy	4 - Very trustworthy	3 - A little trustworthy	3 - A little trustworthy	3 - A little trustworthy	0 – Not trustworthy at all	1 - Not very trustworthy	1 - Not very trustworthy	3 - A little trustworthy	3 - A little trustworthy	1 - Not very trustworthy	1 - Not very trustworthy	3 - A little trustworthy	0 – Not trustworthy at all	3 - A little trustworthy	1 - Not very biased	4 - Very biased	3 - A little biased	3 - A little biased	3 - A little biased	0 – Not biased at all	1 - Not very biased	1 - Not very biased	2 - Unsure/Undecided	2 - Unsure/Undecided	0 – Not biased at all	1 - Not very biased	3 - A little biased	2 - Unsure/Undecided	4 - Very biased	No		Yes
72	Non-Hispanic	White or Caucasian	Male					Part-time		$1,501-$1,700	Married or co-habitating with partner	Master’s degree	Northeast	My medical provider (e.g., primary care provider I see, or medical specialist I see)	Researcher		0 – Not trustworthy at all	4 - Very trustworthy	3 - A little trustworthy	3 - A little trustworthy	3 - A little trustworthy	2 - Unsure/Undecided	3 - A little trustworthy	3 - A little trustworthy	3 - A little trustworthy	3 - A little trustworthy	3 - A little trustworthy	2 - Unsure/Undecided	3 - A little trustworthy	3 - A little trustworthy	3 - A little trustworthy	2 - Unsure/Undecided	0 – Not biased at all	1 - Not very biased	1 - Not very biased	1 - Not very biased	2 - Unsure/Undecided	1 - Not very biased	3 - A little biased	1 - Not very biased	1 - Not very biased	1 - Not very biased	2 - Unsure/Undecided	1 - Not very biased	1 - Not very biased	1 - Not very biased	No		Yes
77	Non-Hispanic	White or Caucasian	Male					Other, please specify	RETIRED	>$2,100	Widowed	Some college	Southwest	My medical provider (e.g., primary care provider I see, or medical specialist I see)	Researcher		1 - Not very trustworthy	4 - Very trustworthy	4 - Very trustworthy	3 - A little trustworthy	0 – Not trustworthy at all	1 - Not very trustworthy	1 - Not very trustworthy	0 – Not trustworthy at all	0 – Not trustworthy at all	0 – Not trustworthy at all	0 – Not trustworthy at all	2 - Unsure/Undecided	2 - Unsure/Undecided	0 – Not trustworthy at all	3 - A little trustworthy	0 – Not biased at all	4 - Very biased	4 - Very biased	4 - Very biased	0 – Not biased at all	0 – Not biased at all	2 - Unsure/Undecided	0 – Not biased at all	0 – Not biased at all	0 – Not biased at all	0 – Not biased at all	2 - Unsure/Undecided	1 - Not very biased	1 - Not very biased	2 - Unsure/Undecided	No		Yes
43	Non-Hispanic	White or Caucasian		Female				Homemaker		$701-$900	Divorced or separated	Technical or occupational certificate	Northwest	Family	Family		1 - Not very trustworthy	4 - Very trustworthy	4 - Very trustworthy	3 - A little trustworthy	2 - Unsure/Undecided	4 - Very trustworthy	4 - Very trustworthy	2 - Unsure/Undecided	2 - Unsure/Undecided	3 - A little trustworthy	4 - Very trustworthy	4 - Very trustworthy	4 - Very trustworthy	3 - A little trustworthy	4 - Very trustworthy	4 - Very biased	1 - Not very biased	0 – Not biased at all	1 - Not very biased	4 - Very biased	3 - A little biased	1 - Not very biased	4 - Very biased	4 - Very biased	3 - A little biased	2 - Unsure/Undecided	0 – Not biased at all	1 - Not very biased	2 - Unsure/Undecided	2 - Unsure/Undecided	No		Yes
46	Non-Hispanic	White or Caucasian		Female				Full-time (36 hours or more per week)		>$2,100	Single	Bachelor’s degree	Northwest	Other	Other	Accredited medical websites and certified personal in the direct profession/specialization.	2 - Unsure/Undecided	4 - Very trustworthy	2 - Unsure/Undecided	2 - Unsure/Undecided	1 - Not very trustworthy	1 - Not very trustworthy	1 - Not very trustworthy	1 - Not very trustworthy	1 - Not very trustworthy	2 - Unsure/Undecided	3 - A little trustworthy	2 - Unsure/Undecided	4 - Very trustworthy	3 - A little trustworthy	3 - A little trustworthy	3 - A little biased	2 - Unsure/Undecided	3 - A little biased	2 - Unsure/Undecided	3 - A little biased	2 - Unsure/Undecided	2 - Unsure/Undecided	3 - A little biased	3 - A little biased	2 - Unsure/Undecided	1 - Not very biased	2 - Unsure/Undecided	1 - Not very biased	1 - Not very biased	1 - Not very biased	No		Yes
62	Non-Hispanic	White or Caucasian		Female				Homemaker		$1,901-$2,100	Divorced or separated	Bachelor’s degree	Northeast	My medical provider (e.g., primary care provider I see, or medical specialist I see)	My medical provider (e.g., primary care provider I see, or medical specialist I see)		0 – Not trustworthy at all	4 - Very trustworthy	2 - Unsure/Undecided	2 - Unsure/Undecided	2 - Unsure/Undecided	1 - Not very trustworthy	2 - Unsure/Undecided	1 - Not very trustworthy	1 - Not very trustworthy	3 - A little trustworthy	3 - A little trustworthy	1 - Not very trustworthy	3 - A little trustworthy	4 - Very trustworthy	4 - Very trustworthy	3 - A little biased	1 - Not very biased	1 - Not very biased	1 - Not very biased	3 - A little biased	2 - Unsure/Undecided	2 - Unsure/Undecided	3 - A little biased	3 - A little biased	3 - A little biased	3 - A little biased	2 - Unsure/Undecided	1 - Not very biased	1 - Not very biased	0 – Not biased at all	No		Yes
46	Non-Hispanic	Black or African American		Female				Prefer not to answer		<$500	Single	Associate degree	Northeast	Family	Family		4 - Very trustworthy	2 - Unsure/Undecided	3 - A little trustworthy	3 - A little trustworthy	1 - Not very trustworthy	1 - Not very trustworthy	2 - Unsure/Undecided	2 - Unsure/Undecided	2 - Unsure/Undecided	3 - A little trustworthy	3 - A little trustworthy	4 - Very trustworthy	3 - A little trustworthy	4 - Very trustworthy	4 - Very trustworthy	0 – Not biased at all	0 – Not biased at all	0 – Not biased at all	3 - A little biased	4 - Very biased	3 - A little biased	3 - A little biased	2 - Unsure/Undecided	2 - Unsure/Undecided	2 - Unsure/Undecided	2 - Unsure/Undecided	2 - Unsure/Undecided	2 - Unsure/Undecided	2 - Unsure/Undecided	2 - Unsure/Undecided	No		No, I have already participated
60	Non-Hispanic	White or Caucasian		Female				Prefer not to answer		$701-$900	Married or co-habitating with partner	High school or equivalent	Northwest	My medical provider (e.g., primary care provider I see, or medical specialist I see)	Family		0 – Not trustworthy at all	4 - Very trustworthy	4 - Very trustworthy	4 - Very trustworthy	0 – Not trustworthy at all	0 – Not trustworthy at all	0 – Not trustworthy at all	0 – Not trustworthy at all	0 – Not trustworthy at all	0 – Not trustworthy at all	2 - Unsure/Undecided	0 – Not trustworthy at all	3 - A little trustworthy	0 – Not trustworthy at all	1 - Not very trustworthy	4 - Very biased	0 – Not biased at all	0 – Not biased at all	0 – Not biased at all	4 - Very biased	4 - Very biased	4 - Very biased	4 - Very biased	4 - Very biased	4 - Very biased	4 - Very biased	1 - Not very biased	4 - Very biased	2 - Unsure/Undecided	3 - A little biased	No		No, I have already participated
68	Non-Hispanic	White or Caucasian	Male					Other, please specify	retired	>$2,100	Married or co-habitating with partner	Bachelor’s degree	Northwest	My medical provider (e.g., primary care provider I see, or medical specialist I see)	Major health organization spokesperson		1 - Not very trustworthy	4 - Very trustworthy	3 - A little trustworthy	3 - A little trustworthy	2 - Unsure/Undecided	2 - Unsure/Undecided	2 - Unsure/Undecided	3 - A little trustworthy	3 - A little trustworthy	3 - A little trustworthy	3 - A little trustworthy	2 - Unsure/Undecided	3 - A little trustworthy	2 - Unsure/Undecided	3 - A little trustworthy	1 - Not very biased	0 – Not biased at all	1 - Not very biased	2 - Unsure/Undecided	2 - Unsure/Undecided	3 - A little biased	2 - Unsure/Undecided	2 - Unsure/Undecided	2 - Unsure/Undecided	1 - Not very biased	1 - Not very biased	2 - Unsure/Undecided	2 - Unsure/Undecided	1 - Not very biased	3 - A little biased	No		Yes
72	Non-Hispanic	White or Caucasian		Female				Part-time		>$2,100	Divorced or separated	Some college	Northeast	My medical provider (e.g., primary care provider I see, or medical specialist I see)	Family		0 – Not trustworthy at all	4 - Very trustworthy	4 - Very trustworthy	4 - Very trustworthy	0 – Not trustworthy at all	2 - Unsure/Undecided	2 - Unsure/Undecided	2 - Unsure/Undecided	2 - Unsure/Undecided	2 - Unsure/Undecided	2 - Unsure/Undecided	2 - Unsure/Undecided	3 - A little trustworthy	3 - A little trustworthy	1 - Not very trustworthy	3 - A little biased	0 – Not biased at all	0 – Not biased at all	0 – Not biased at all	2 - Unsure/Undecided	2 - Unsure/Undecided	2 - Unsure/Undecided	2 - Unsure/Undecided	2 - Unsure/Undecided	2 - Unsure/Undecided	2 - Unsure/Undecided	2 - Unsure/Undecided	1 - Not very biased	1 - Not very biased	2 - Unsure/Undecided	No		No, I have already participated
60	Non-Hispanic	White or Caucasian		Female				Unemployed		$500-$700	Single	Associate degree	Northwest	My medical provider (e.g., primary care provider I see, or medical specialist I see)	Major health organization spokesperson		0 – Not trustworthy at all	4 - Very trustworthy	2 - Unsure/Undecided	2 - Unsure/Undecided	3 - A little trustworthy	2 - Unsure/Undecided	2 - Unsure/Undecided	3 - A little trustworthy	3 - A little trustworthy	3 - A little trustworthy	4 - Very trustworthy	0 – Not trustworthy at all	2 - Unsure/Undecided	2 - Unsure/Undecided	4 - Very trustworthy	4 - Very biased	0 – Not biased at all	2 - Unsure/Undecided	2 - Unsure/Undecided	2 - Unsure/Undecided	2 - Unsure/Undecided	1 - Not very biased	2 - Unsure/Undecided	3 - A little biased	2 - Unsure/Undecided	0 – Not biased at all	4 - Very biased	2 - Unsure/Undecided	2 - Unsure/Undecided	2 - Unsure/Undecided	No		Yes
69	Non-Hispanic	White or Caucasian		Female				Other, please specify	Retired	>$2,100	Married or co-habitating with partner	Some college	Northeast	My medical provider (e.g., primary care provider I see, or medical specialist I see)	Researcher		1 - Not very trustworthy	4 - Very trustworthy	1 - Not very trustworthy	1 - Not very trustworthy	1 - Not very trustworthy	1 - Not very trustworthy	1 - Not very trustworthy	1 - Not very trustworthy	1 - Not very trustworthy	2 - Unsure/Undecided	1 - Not very trustworthy	1 - Not very trustworthy	1 - Not very trustworthy	2 - Unsure/Undecided	2 - Unsure/Undecided	4 - Very biased	0 – Not biased at all	2 - Unsure/Undecided	2 - Unsure/Undecided	3 - A little biased	3 - A little biased	3 - A little biased	3 - A little biased	3 - A little biased	3 - A little biased	3 - A little biased	3 - A little biased	2 - Unsure/Undecided	2 - Unsure/Undecided	2 - Unsure/Undecided	No		No, I have already participated
53	Non-Hispanic	Black or African American		Female				Full-time (36 hours or more per week)		>$2,100	Single	Some college	Northwest	My medical provider (e.g., primary care provider I see, or medical specialist I see)	My medical provider (e.g., primary care provider I see, or medical specialist I see)		1 - Not very trustworthy	4 - Very trustworthy	4 - Very trustworthy	4 - Very trustworthy	2 - Unsure/Undecided	2 - Unsure/Undecided	2 - Unsure/Undecided	2 - Unsure/Undecided	3 - A little trustworthy	2 - Unsure/Undecided	3 - A little trustworthy	1 - Not very trustworthy	4 - Very trustworthy	2 - Unsure/Undecided	4 - Very trustworthy	3 - A little biased	0 – Not biased at all	0 – Not biased at all	0 – Not biased at all	2 - Unsure/Undecided	2 - Unsure/Undecided	4 - Very biased	3 - A little biased	3 - A little biased	2 - Unsure/Undecided	0 – Not biased at all	4 - Very biased	1 - Not very biased	2 - Unsure/Undecided	0 – Not biased at all	No		Yes
67	Non-Hispanic	White or Caucasian		Female				Unemployed		>$2,100	Married or co-habitating with partner	High school or equivalent	Midwest	My medical provider (e.g., primary care provider I see, or medical specialist I see)	My medical provider (e.g., primary care provider I see, or medical specialist I see)		2 - Unsure/Undecided	3 - A little trustworthy	3 - A little trustworthy	3 - A little trustworthy	2 - Unsure/Undecided	3 - A little trustworthy	3 - A little trustworthy	2 - Unsure/Undecided	1 - Not very trustworthy	1 - Not very trustworthy	3 - A little trustworthy	3 - A little trustworthy	4 - Very trustworthy	1 - Not very trustworthy	3 - A little trustworthy	3 - A little biased	3 - A little biased	3 - A little biased	3 - A little biased	2 - Unsure/Undecided	3 - A little biased	3 - A little biased	3 - A little biased	3 - A little biased	4 - Very biased	4 - Very biased	3 - A little biased	2 - Unsure/Undecided	3 - A little biased	3 - A little biased	No		No, I have already participated
45	Non-Hispanic	White or Caucasian		Female				Full-time (36 hours or more per week)		>$2,100	Married or co-habitating with partner	Master’s degree	Southwest	My medical provider (e.g., primary care provider I see, or medical specialist I see)	Researcher		1 - Not very trustworthy	4 - Very trustworthy	3 - A little trustworthy	3 - A little trustworthy	2 - Unsure/Undecided	2 - Unsure/Undecided	1 - Not very trustworthy	1 - Not very trustworthy	2 - Unsure/Undecided	2 - Unsure/Undecided	3 - A little trustworthy	1 - Not very trustworthy	3 - A little trustworthy	3 - A little trustworthy	3 - A little trustworthy	3 - A little biased	1 - Not very biased	2 - Unsure/Undecided	2 - Unsure/Undecided	2 - Unsure/Undecided	2 - Unsure/Undecided	3 - A little biased	3 - A little biased	2 - Unsure/Undecided	2 - Unsure/Undecided	1 - Not very biased	4 - Very biased	1 - Not very biased	1 - Not very biased	1 - Not very biased	No		No, I have already participated
21	Non-Hispanic	Black or African American		Female				Full-time (36 hours or more per week)		$901-$1,100	Single	High school or equivalent	Northeast	My medical provider (e.g., primary care provider I see, or medical specialist I see)	People experiencing similar medical concerns		1 - Not very trustworthy	2 - Unsure/Undecided	2 - Unsure/Undecided	3 - A little trustworthy	3 - A little trustworthy	2 - Unsure/Undecided	3 - A little trustworthy	3 - A little trustworthy	3 - A little trustworthy	2 - Unsure/Undecided	2 - Unsure/Undecided	2 - Unsure/Undecided	2 - Unsure/Undecided	4 - Very trustworthy	4 - Very trustworthy	3 - A little biased	3 - A little biased	3 - A little biased	3 - A little biased	2 - Unsure/Undecided	2 - Unsure/Undecided	2 - Unsure/Undecided	0 – Not biased at all	1 - Not very biased	2 - Unsure/Undecided	1 - Not very biased	2 - Unsure/Undecided	4 - Very biased	4 - Very biased	4 - Very biased	No		Yes
19	Non-Hispanic	White or Caucasian		Female				Homemaker		<$500	Single	High school or equivalent	Southeast	My medical provider (e.g., primary care provider I see, or medical specialist I see)	Researcher		1 - Not very trustworthy	3 - A little trustworthy	3 - A little trustworthy	3 - A little trustworthy	1 - Not very trustworthy	0 – Not trustworthy at all	0 – Not trustworthy at all	1 - Not very trustworthy	1 - Not very trustworthy	3 - A little trustworthy	4 - Very trustworthy	1 - Not very trustworthy	4 - Very trustworthy	4 - Very trustworthy	4 - Very trustworthy	4 - Very biased	1 - Not very biased	4 - Very biased	3 - A little biased	4 - Very biased	2 - Unsure/Undecided	4 - Very biased	4 - Very biased	1 - Not very biased	0 – Not biased at all	0 – Not biased at all	4 - Very biased	1 - Not very biased	1 - Not very biased	0 – Not biased at all	No		No, I have already participated
63	Non-Hispanic	White or Caucasian		Female				Part-time		>$2,100	Widowed	Bachelor’s degree	Southwest	Family	My medical provider (e.g., primary care provider I see, or medical specialist I see)		2 - Unsure/Undecided	4 - Very trustworthy	3 - A little trustworthy	3 - A little trustworthy	2 - Unsure/Undecided	2 - Unsure/Undecided	2 - Unsure/Undecided	1 - Not very trustworthy	3 - A little trustworthy	3 - A little trustworthy	3 - A little trustworthy	2 - Unsure/Undecided	3 - A little trustworthy	3 - A little trustworthy	3 - A little trustworthy	3 - A little biased	3 - A little biased	3 - A little biased	3 - A little biased	4 - Very biased	4 - Very biased	3 - A little biased	4 - Very biased	3 - A little biased	2 - Unsure/Undecided	2 - Unsure/Undecided	2 - Unsure/Undecided	2 - Unsure/Undecided	2 - Unsure/Undecided	2 - Unsure/Undecided	Yes	Direct to consumer testing (e.g., 23andMe, Ancestry.com, Nebula Genomics)	Yes
54	Non-Hispanic	White or Caucasian	Male					Full-time (36 hours or more per week)		$901-$1,100	Single	Some college	Midwest	My medical provider (e.g., primary care provider I see, or medical specialist I see)	My medical provider (e.g., primary care provider I see, or medical specialist I see)		0 – Not trustworthy at all	4 - Very trustworthy	2 - Unsure/Undecided	2 - Unsure/Undecided	2 - Unsure/Undecided	0 – Not trustworthy at all	0 – Not trustworthy at all	0 – Not trustworthy at all	0 – Not trustworthy at all	0 – Not trustworthy at all	0 – Not trustworthy at all	0 – Not trustworthy at all	0 – Not trustworthy at all	2 - Unsure/Undecided	0 – Not trustworthy at all	2 - Unsure/Undecided	0 – Not biased at all	2 - Unsure/Undecided	2 - Unsure/Undecided	3 - A little biased	2 - Unsure/Undecided	2 - Unsure/Undecided	3 - A little biased	3 - A little biased	2 - Unsure/Undecided	2 - Unsure/Undecided	2 - Unsure/Undecided	2 - Unsure/Undecided	1 - Not very biased	4 - Very biased	No		Yes
34	Non-Hispanic	White or Caucasian		Female				Full-time (36 hours or more per week)		$901-$1,100	Married or co-habitating with partner	Master’s degree	Northeast	My medical provider (e.g., primary care provider I see, or medical specialist I see)	Researcher		4 - Very trustworthy	3 - A little trustworthy	4 - Very trustworthy	3 - A little trustworthy	3 - A little trustworthy	3 - A little trustworthy	3 - A little trustworthy	3 - A little trustworthy	4 - Very trustworthy	4 - Very trustworthy	3 - A little trustworthy	3 - A little trustworthy	3 - A little trustworthy	3 - A little trustworthy	4 - Very trustworthy	1 - Not very biased	1 - Not very biased	1 - Not very biased	0 – Not biased at all	0 – Not biased at all	1 - Not very biased	0 – Not biased at all	2 - Unsure/Undecided	1 - Not very biased	2 - Unsure/Undecided	0 – Not biased at all	1 - Not very biased	1 - Not very biased	1 - Not very biased	0 – Not biased at all	Yes	Genetic screening ordered by your doctor	Yes
51	Non-Hispanic	White or Caucasian		Female				Disabled		$1,501-$1,700	Divorced or separated	Some college	Northwest	My medical provider (e.g., primary care provider I see, or medical specialist I see)	Family		1 - Not very trustworthy	4 - Very trustworthy	4 - Very trustworthy	4 - Very trustworthy	1 - Not very trustworthy	1 - Not very trustworthy	1 - Not very trustworthy	2 - Unsure/Undecided	1 - Not very trustworthy	3 - A little trustworthy	3 - A little trustworthy	0 – Not trustworthy at all	4 - Very trustworthy	1 - Not very trustworthy	4 - Very trustworthy	0 – Not biased at all	0 – Not biased at all	2 - Unsure/Undecided	3 - A little biased	4 - Very biased	4 - Very biased	4 - Very biased	4 - Very biased	4 - Very biased	0 – Not biased at all	4 - Very biased	4 - Very biased	0 – Not biased at all	2 - Unsure/Undecided	1 - Not very biased	No		No, I have already participated
64	Non-Hispanic	White or Caucasian		Female				Other, please specify	Retired		Married or co-habitating with partner	Associate degree	Northwest	My medical provider (e.g., primary care provider I see, or medical specialist I see)	My medical provider (e.g., primary care provider I see, or medical specialist I see)		0 – Not trustworthy at all	4 - Very trustworthy	0 – Not trustworthy at all	0 – Not trustworthy at all	0 – Not trustworthy at all	0 – Not trustworthy at all	0 – Not trustworthy at all	0 – Not trustworthy at all	0 – Not trustworthy at all	0 – Not trustworthy at all	0 – Not trustworthy at all	0 – Not trustworthy at all	0 – Not trustworthy at all	0 – Not trustworthy at all	0 – Not trustworthy at all	2 - Unsure/Undecided	0 – Not biased at all	0 – Not biased at all	1 - Not very biased	2 - Unsure/Undecided	2 - Unsure/Undecided	2 - Unsure/Undecided	4 - Very biased	4 - Very biased	2 - Unsure/Undecided	1 - Not very biased	1 - Not very biased	1 - Not very biased	1 - Not very biased	1 - Not very biased	No		No, I have already participated
31	Non-Hispanic	White or Caucasian		Female				Homemaker		>$2,100	Married or co-habitating with partner	Some college	Southeast	My medical provider (e.g., primary care provider I see, or medical specialist I see)	Researcher		3 - A little trustworthy	4 - Very trustworthy	3 - A little trustworthy	2 - Unsure/Undecided	2 - Unsure/Undecided	1 - Not very trustworthy	2 - Unsure/Undecided	1 - Not very trustworthy	1 - Not very trustworthy	3 - A little trustworthy	2 - Unsure/Undecided	4 - Very trustworthy	4 - Very trustworthy	3 - A little trustworthy	2 - Unsure/Undecided	3 - A little biased	2 - Unsure/Undecided	3 - A little biased	3 - A little biased	4 - Very biased	4 - Very biased	2 - Unsure/Undecided	4 - Very biased	3 - A little biased	1 - Not very biased	1 - Not very biased	2 - Unsure/Undecided	2 - Unsure/Undecided	1 - Not very biased	2 - Unsure/Undecided	No		No, I have already participated
71	Non-Hispanic	White or Caucasian		Female				Other, please specify	Retired	$901-$1,100	Married or co-habitating with partner	Bachelor’s degree	Northeast	My medical provider (e.g., primary care provider I see, or medical specialist I see)	My medical provider (e.g., primary care provider I see, or medical specialist I see)		0 – Not trustworthy at all	4 - Very trustworthy	4 - Very trustworthy	4 - Very trustworthy	0 – Not trustworthy at all	0 – Not trustworthy at all	3 - A little trustworthy	0 – Not trustworthy at all	0 – Not trustworthy at all	2 - Unsure/Undecided	3 - A little trustworthy	2 - Unsure/Undecided	3 - A little trustworthy	3 - A little trustworthy	3 - A little trustworthy	4 - Very biased	1 - Not very biased	1 - Not very biased	1 - Not very biased	3 - A little biased	3 - A little biased	2 - Unsure/Undecided	3 - A little biased	4 - Very biased	2 - Unsure/Undecided	1 - Not very biased	1 - Not very biased	1 - Not very biased	1 - Not very biased	2 - Unsure/Undecided	No		Yes
48	Non-Hispanic	White or Caucasian		Female				Student		>$2,100	Single	High school or equivalent	Southeast	Family	Family		0 – Not trustworthy at all	0 – Not trustworthy at all	0 – Not trustworthy at all	0 – Not trustworthy at all	0 – Not trustworthy at all	0 – Not trustworthy at all	3 - A little trustworthy	0 – Not trustworthy at all	0 – Not trustworthy at all	2 - Unsure/Undecided	2 - Unsure/Undecided	2 - Unsure/Undecided	2 - Unsure/Undecided	2 - Unsure/Undecided	2 - Unsure/Undecided	2 - Unsure/Undecided	2 - Unsure/Undecided	4 - Very biased	4 - Very biased	0 – Not biased at all	0 – Not biased at all	2 - Unsure/Undecided	0 – Not biased at all	0 – Not biased at all	4 - Very biased	4 - Very biased	2 - Unsure/Undecided	2 - Unsure/Undecided	2 - Unsure/Undecided	2 - Unsure/Undecided	No		No, I have already participated
41	Non-Hispanic	White or Caucasian	Male					Full-time (36 hours or more per week)		>$2,100	Married or co-habitating with partner	Bachelor’s degree	Midwest	My medical provider (e.g., primary care provider I see, or medical specialist I see)	Researcher		0 – Not trustworthy at all	3 - A little trustworthy	1 - Not very trustworthy	1 - Not very trustworthy	0 – Not trustworthy at all	0 – Not trustworthy at all	0 – Not trustworthy at all	0 – Not trustworthy at all	0 – Not trustworthy at all	1 - Not very trustworthy	3 - A little trustworthy	0 – Not trustworthy at all	3 - A little trustworthy	2 - Unsure/Undecided	0 – Not trustworthy at all	4 - Very biased	2 - Unsure/Undecided	3 - A little biased	3 - A little biased	4 - Very biased	3 - A little biased	4 - Very biased	4 - Very biased	4 - Very biased	4 - Very biased	3 - A little biased	4 - Very biased	1 - Not very biased	2 - Unsure/Undecided	4 - Very biased	No		No, I have already participated
63	Non-Hispanic	White or Caucasian		Female				Full-time (36 hours or more per week)		$1,901-$2,100	Divorced or separated	Bachelor’s degree	Midwest	My medical provider (e.g., primary care provider I see, or medical specialist I see)	My medical provider (e.g., primary care provider I see, or medical specialist I see)		1 - Not very trustworthy	4 - Very trustworthy	3 - A little trustworthy	3 - A little trustworthy	4 - Very trustworthy	2 - Unsure/Undecided	3 - A little trustworthy	3 - A little trustworthy	4 - Very trustworthy	3 - A little trustworthy	4 - Very trustworthy	2 - Unsure/Undecided	4 - Very trustworthy	4 - Very trustworthy	4 - Very trustworthy	3 - A little biased	0 – Not biased at all	3 - A little biased	2 - Unsure/Undecided	1 - Not very biased	2 - Unsure/Undecided	1 - Not very biased	1 - Not very biased	1 - Not very biased	3 - A little biased	0 – Not biased at all	3 - A little biased	3 - A little biased	2 - Unsure/Undecided	1 - Not very biased	No		No, I have already participated
71	Non-Hispanic	White or Caucasian		Female				Other, please specify	Retired	$701-$900	Married or co-habitating with partner	High school or equivalent	Midwest	My medical provider (e.g., primary care provider I see, or medical specialist I see)	Major health organization spokesperson		0 – Not trustworthy at all	4 - Very trustworthy	3 - A little trustworthy	3 - A little trustworthy	1 - Not very trustworthy	2 - Unsure/Undecided	0 – Not trustworthy at all	0 – Not trustworthy at all	1 - Not very trustworthy	1 - Not very trustworthy	3 - A little trustworthy	0 – Not trustworthy at all	3 - A little trustworthy	3 - A little trustworthy	4 - Very trustworthy	2 - Unsure/Undecided	0 – Not biased at all	1 - Not very biased	1 - Not very biased	3 - A little biased	2 - Unsure/Undecided	2 - Unsure/Undecided	3 - A little biased	2 - Unsure/Undecided	2 - Unsure/Undecided	0 – Not biased at all	2 - Unsure/Undecided	1 - Not very biased	1 - Not very biased	0 – Not biased at all	No		No, I have already participated
73	Non-Hispanic	White or Caucasian		Female				Other, please specify	Retired	>$2,100	Married or co-habitating with partner	Some college	Northeast	My medical provider (e.g., primary care provider I see, or medical specialist I see)	My medical provider (e.g., primary care provider I see, or medical specialist I see)		1 - Not very trustworthy	4 - Very trustworthy	2 - Unsure/Undecided	2 - Unsure/Undecided	1 - Not very trustworthy	1 - Not very trustworthy	1 - Not very trustworthy	1 - Not very trustworthy	1 - Not very trustworthy	1 - Not very trustworthy	2 - Unsure/Undecided	1 - Not very trustworthy	1 - Not very trustworthy	2 - Unsure/Undecided	2 - Unsure/Undecided	4 - Very biased	0 – Not biased at all	2 - Unsure/Undecided	2 - Unsure/Undecided	2 - Unsure/Undecided	2 - Unsure/Undecided	2 - Unsure/Undecided	2 - Unsure/Undecided	2 - Unsure/Undecided	2 - Unsure/Undecided	1 - Not very biased	2 - Unsure/Undecided	2 - Unsure/Undecided	1 - Not very biased	1 - Not very biased	No		Yes
67	Non-Hispanic	Black or African American		Female				Other, please specify	Retired	$701-$900	Divorced or separated	Some college	Midwest	My medical provider (e.g., primary care provider I see, or medical specialist I see)	My medical provider (e.g., primary care provider I see, or medical specialist I see)		2 - Unsure/Undecided	3 - A little trustworthy	4 - Very trustworthy	2 - Unsure/Undecided	2 - Unsure/Undecided	2 - Unsure/Undecided	2 - Unsure/Undecided	2 - Unsure/Undecided	3 - A little trustworthy	4 - Very trustworthy	2 - Unsure/Undecided	2 - Unsure/Undecided	3 - A little trustworthy	2 - Unsure/Undecided	4 - Very trustworthy	2 - Unsure/Undecided	2 - Unsure/Undecided	2 - Unsure/Undecided	4 - Very biased	2 - Unsure/Undecided	2 - Unsure/Undecided	2 - Unsure/Undecided	2 - Unsure/Undecided	2 - Unsure/Undecided	2 - Unsure/Undecided	2 - Unsure/Undecided	2 - Unsure/Undecided	2 - Unsure/Undecided	2 - Unsure/Undecided	2 - Unsure/Undecided	No		No, I have already participated
67	Non-Hispanic	White or Caucasian		Female				Full-time (36 hours or more per week)		$1,901-$2,100	Divorced or separated	High school or equivalent	Northwest	My medical provider (e.g., primary care provider I see, or medical specialist I see)	Major health organization spokesperson		3 - A little trustworthy	3 - A little trustworthy	4 - Very trustworthy	4 - Very trustworthy	1 - Not very trustworthy	3 - A little trustworthy	2 - Unsure/Undecided	2 - Unsure/Undecided	2 - Unsure/Undecided	2 - Unsure/Undecided	2 - Unsure/Undecided	2 - Unsure/Undecided	3 - A little trustworthy	3 - A little trustworthy	3 - A little trustworthy	2 - Unsure/Undecided	2 - Unsure/Undecided	2 - Unsure/Undecided	2 - Unsure/Undecided	2 - Unsure/Undecided	2 - Unsure/Undecided	2 - Unsure/Undecided	2 - Unsure/Undecided	1 - Not very biased	2 - Unsure/Undecided	2 - Unsure/Undecided	2 - Unsure/Undecided	2 - Unsure/Undecided	2 - Unsure/Undecided	2 - Unsure/Undecided	No		No, I have already participated
52	Non-Hispanic	White or Caucasian		Female				Homemaker		$1,901-$2,100	Married or co-habitating with partner	Technical or occupational certificate	Midwest	My medical provider (e.g., primary care provider I see, or medical specialist I see)	My medical provider (e.g., primary care provider I see, or medical specialist I see)		1 - Not very trustworthy	4 - Very trustworthy	3 - A little trustworthy	2 - Unsure/Undecided	1 - Not very trustworthy	1 - Not very trustworthy	1 - Not very trustworthy	2 - Unsure/Undecided	3 - A little trustworthy	3 - A little trustworthy	3 - A little trustworthy	2 - Unsure/Undecided	2 - Unsure/Undecided	3 - A little trustworthy	4 - Very trustworthy	4 - Very biased	0 – Not biased at all	2 - Unsure/Undecided	3 - A little biased	3 - A little biased	3 - A little biased	2 - Unsure/Undecided	4 - Very biased	3 - A little biased	2 - Unsure/Undecided	3 - A little biased	4 - Very biased	1 - Not very biased	1 - Not very biased	0 – Not biased at all	No		Yes
59	Non-Hispanic	White or Caucasian		Female				Unemployed		$1,501-$1,700	Married or co-habitating with partner	Technical or occupational certificate	Northwest	My medical provider (e.g., primary care provider I see, or medical specialist I see)	My medical provider (e.g., primary care provider I see, or medical specialist I see)		0 – Not trustworthy at all	4 - Very trustworthy	3 - A little trustworthy	3 - A little trustworthy	2 - Unsure/Undecided	1 - Not very trustworthy	1 - Not very trustworthy	1 - Not very trustworthy	1 - Not very trustworthy	3 - A little trustworthy	3 - A little trustworthy	1 - Not very trustworthy	3 - A little trustworthy	3 - A little trustworthy	3 - A little trustworthy	3 - A little biased	0 – Not biased at all	0 – Not biased at all	1 - Not very biased	4 - Very biased	3 - A little biased	3 - A little biased	3 - A little biased	3 - A little biased	1 - Not very biased	1 - Not very biased	3 - A little biased	1 - Not very biased	0 – Not biased at all	1 - Not very biased	No		No, I have already participated
52	Non-Hispanic	White or Caucasian		Female				Part-time		$1,501-$1,700	Married or co-habitating with partner	High school or equivalent	Midwest	My medical provider (e.g., primary care provider I see, or medical specialist I see)	My medical provider (e.g., primary care provider I see, or medical specialist I see)		3 - A little trustworthy	3 - A little trustworthy	3 - A little trustworthy	3 - A little trustworthy	3 - A little trustworthy	3 - A little trustworthy	3 - A little trustworthy	3 - A little trustworthy	3 - A little trustworthy	3 - A little trustworthy	3 - A little trustworthy	3 - A little trustworthy	3 - A little trustworthy	3 - A little trustworthy	3 - A little trustworthy	1 - Not very biased	3 - A little biased	0 – Not biased at all	0 – Not biased at all	2 - Unsure/Undecided	2 - Unsure/Undecided	2 - Unsure/Undecided	2 - Unsure/Undecided	2 - Unsure/Undecided	2 - Unsure/Undecided	2 - Unsure/Undecided	2 - Unsure/Undecided	2 - Unsure/Undecided	1 - Not very biased	1 - Not very biased	No		No, I have already participated
74	Non-Hispanic	White or Caucasian		Female				Contract or Gig		>$2,100	Widowed	Bachelor’s degree	Southwest	My medical provider (e.g., primary care provider I see, or medical specialist I see)	People experiencing similar medical concerns		1 - Not very trustworthy	4 - Very trustworthy	2 - Unsure/Undecided	2 - Unsure/Undecided	1 - Not very trustworthy	1 - Not very trustworthy	2 - Unsure/Undecided	1 - Not very trustworthy	1 - Not very trustworthy	3 - A little trustworthy	3 - A little trustworthy	3 - A little trustworthy	3 - A little trustworthy	3 - A little trustworthy	3 - A little trustworthy	4 - Very biased	3 - A little biased	3 - A little biased	3 - A little biased	4 - Very biased	4 - Very biased	3 - A little biased	4 - Very biased	4 - Very biased	3 - A little biased	3 - A little biased	3 - A little biased	2 - Unsure/Undecided	3 - A little biased	3 - A little biased	No		No, I have already participated
68	Non-Hispanic	White or Caucasian		Female				Unemployed		>$2,100	Divorced or separated	Associate degree	Northeast	My medical provider (e.g., primary care provider I see, or medical specialist I see)	Major health organization spokesperson		0 – Not trustworthy at all	4 - Very trustworthy	2 - Unsure/Undecided	2 - Unsure/Undecided	1 - Not very trustworthy	1 - Not very trustworthy	0 – Not trustworthy at all	0 – Not trustworthy at all	2 - Unsure/Undecided	2 - Unsure/Undecided	3 - A little trustworthy	1 - Not very trustworthy	2 - Unsure/Undecided	2 - Unsure/Undecided	3 - A little trustworthy	4 - Very biased	1 - Not very biased	1 - Not very biased	1 - Not very biased	2 - Unsure/Undecided	2 - Unsure/Undecided	2 - Unsure/Undecided	4 - Very biased	1 - Not very biased	2 - Unsure/Undecided	1 - Not very biased	3 - A little biased	1 - Not very biased	1 - Not very biased	0 – Not biased at all	No		Yes
60	Non-Hispanic	White or Caucasian		Female				Full-time (36 hours or more per week)		>$2,100	Married or co-habitating with partner	Bachelor’s degree	Southwest	My medical provider (e.g., primary care provider I see, or medical specialist I see)	Family		3 - A little trustworthy	4 - Very trustworthy	4 - Very trustworthy	3 - A little trustworthy	2 - Unsure/Undecided	3 - A little trustworthy	1 - Not very trustworthy	0 – Not trustworthy at all	0 – Not trustworthy at all	3 - A little trustworthy	3 - A little trustworthy	1 - Not very trustworthy	4 - Very trustworthy	2 - Unsure/Undecided	1 - Not very trustworthy	3 - A little biased	1 - Not very biased	0 – Not biased at all	3 - A little biased	4 - Very biased	2 - Unsure/Undecided	3 - A little biased	4 - Very biased	4 - Very biased	1 - Not very biased	3 - A little biased	4 - Very biased	1 - Not very biased	2 - Unsure/Undecided	4 - Very biased	Yes	Genetic screening ordered by your doctor	Yes
72	Non-Hispanic	White or Caucasian		Female				Part-time		>$2,100	Married or co-habitating with partner	Master’s degree	Northeast	My medical provider (e.g., primary care provider I see, or medical specialist I see)	People experiencing similar medical concerns		1 - Not very trustworthy	4 - Very trustworthy	3 - A little trustworthy	2 - Unsure/Undecided	3 - A little trustworthy	2 - Unsure/Undecided	2 - Unsure/Undecided	3 - A little trustworthy	3 - A little trustworthy	3 - A little trustworthy	4 - Very trustworthy	2 - Unsure/Undecided	4 - Very trustworthy	3 - A little trustworthy	1 - Not very trustworthy	4 - Very biased	1 - Not very biased	2 - Unsure/Undecided	2 - Unsure/Undecided	3 - A little biased	3 - A little biased	2 - Unsure/Undecided	4 - Very biased	3 - A little biased	2 - Unsure/Undecided	1 - Not very biased	2 - Unsure/Undecided	1 - Not very biased	1 - Not very biased	4 - Very biased	Yes	Genetic screening ordered by your doctor	No, I have already participated
57	Non-Hispanic	White or Caucasian		Female				Disabled		$901-$1,100	Widowed	High school or equivalent	Southwest	My medical provider (e.g., primary care provider I see, or medical specialist I see)	Researcher		1 - Not very trustworthy	4 - Very trustworthy	3 - A little trustworthy	3 - A little trustworthy	2 - Unsure/Undecided	2 - Unsure/Undecided	2 - Unsure/Undecided	2 - Unsure/Undecided	3 - A little trustworthy	3 - A little trustworthy	2 - Unsure/Undecided	2 - Unsure/Undecided	3 - A little trustworthy	3 - A little trustworthy	3 - A little trustworthy	3 - A little biased	0 – Not biased at all	0 – Not biased at all	1 - Not very biased	2 - Unsure/Undecided	2 - Unsure/Undecided	1 - Not very biased	2 - Unsure/Undecided	2 - Unsure/Undecided	1 - Not very biased	2 - Unsure/Undecided	1 - Not very biased	1 - Not very biased	1 - Not very biased	1 - Not very biased	No		Yes
78	Non-Hispanic	White or Caucasian		Female				Other, please specify	Retired	>$2,100	Widowed	Some college	Northeast	My medical provider (e.g., primary care provider I see, or medical specialist I see)	Personal stories/accounts online		1 - Not very trustworthy	4 - Very trustworthy	2 - Unsure/Undecided	2 - Unsure/Undecided	3 - A little trustworthy	1 - Not very trustworthy	2 - Unsure/Undecided	1 - Not very trustworthy	3 - A little trustworthy	3 - A little trustworthy	3 - A little trustworthy	2 - Unsure/Undecided	3 - A little trustworthy	3 - A little trustworthy	4 - Very trustworthy	4 - Very biased	0 – Not biased at all	2 - Unsure/Undecided	2 - Unsure/Undecided	3 - A little biased	3 - A little biased	2 - Unsure/Undecided	4 - Very biased	2 - Unsure/Undecided	1 - Not very biased	1 - Not very biased	2 - Unsure/Undecided	1 - Not very biased	1 - Not very biased	1 - Not very biased	No		Yes
55	Non-Hispanic	White or Caucasian		Female				Homemaker		>$2,100	Married or co-habitating with partner	High school or equivalent	Southeast	My medical provider (e.g., primary care provider I see, or medical specialist I see)	People experiencing similar medical concerns		1 - Not very trustworthy	4 - Very trustworthy	3 - A little trustworthy	3 - A little trustworthy	1 - Not very trustworthy	1 - Not very trustworthy	1 - Not very trustworthy	2 - Unsure/Undecided	1 - Not very trustworthy	2 - Unsure/Undecided	3 - A little trustworthy	1 - Not very trustworthy	2 - Unsure/Undecided	3 - A little trustworthy	3 - A little trustworthy	2 - Unsure/Undecided	0 – Not biased at all	0 – Not biased at all	0 – Not biased at all	2 - Unsure/Undecided	1 - Not very biased	1 - Not very biased	1 - Not very biased	2 - Unsure/Undecided	2 - Unsure/Undecided	1 - Not very biased	1 - Not very biased	1 - Not very biased	1 - Not very biased	1 - Not very biased	No		No, I have already participated
71	Non-Hispanic	White or Caucasian		Female				Part-time		>$2,100	Divorced or separated	Bachelor’s degree	Northwest	My medical provider (e.g., primary care provider I see, or medical specialist I see)	Researcher		1 - Not very trustworthy	4 - Very trustworthy	3 - A little trustworthy	3 - A little trustworthy	1 - Not very trustworthy	1 - Not very trustworthy	0 – Not trustworthy at all	1 - Not very trustworthy	2 - Unsure/Undecided	1 - Not very trustworthy	3 - A little trustworthy	0 – Not trustworthy at all	3 - A little trustworthy	3 - A little trustworthy	3 - A little trustworthy	3 - A little biased	0 – Not biased at all	0 – Not biased at all	0 – Not biased at all	1 - Not very biased	1 - Not very biased	3 - A little biased	3 - A little biased	2 - Unsure/Undecided	2 - Unsure/Undecided	1 - Not very biased	3 - A little biased	1 - Not very biased	1 - Not very biased	1 - Not very biased	Yes	Genetic screening ordered by your doctor	Yes
30	Non-Hispanic	White or Caucasian		Female				Full-time (36 hours or more per week)		>$2,100	Single	Some college	Midwest	My medical provider (e.g., primary care provider I see, or medical specialist I see)	Researcher		1 - Not very trustworthy	4 - Very trustworthy	2 - Unsure/Undecided	2 - Unsure/Undecided	1 - Not very trustworthy	2 - Unsure/Undecided	1 - Not very trustworthy	1 - Not very trustworthy	1 - Not very trustworthy	2 - Unsure/Undecided	4 - Very trustworthy	2 - Unsure/Undecided	3 - A little trustworthy	2 - Unsure/Undecided	2 - Unsure/Undecided	3 - A little biased	1 - Not very biased	3 - A little biased	3 - A little biased	2 - Unsure/Undecided	2 - Unsure/Undecided	2 - Unsure/Undecided	3 - A little biased	4 - Very biased	2 - Unsure/Undecided	0 – Not biased at all	2 - Unsure/Undecided	1 - Not very biased	1 - Not very biased	1 - Not very biased	Yes	Genetic screening ordered by your doctor	Yes
27	Non-Hispanic	White or Caucasian		Female				Full-time (36 hours or more per week)		$1,701-$1,900	Single	Bachelor’s degree	Northwest	My medical provider (e.g., primary care provider I see, or medical specialist I see)	Genetic counselor		1 - Not very trustworthy	4 - Very trustworthy	2 - Unsure/Undecided	3 - A little trustworthy	1 - Not very trustworthy	3 - A little trustworthy	2 - Unsure/Undecided	2 - Unsure/Undecided	2 - Unsure/Undecided	1 - Not very trustworthy	4 - Very trustworthy	2 - Unsure/Undecided	4 - Very trustworthy	0 – Not trustworthy at all	3 - A little trustworthy	3 - A little biased	0 – Not biased at all	3 - A little biased	2 - Unsure/Undecided	3 - A little biased	3 - A little biased	3 - A little biased	3 - A little biased	3 - A little biased	4 - Very biased	1 - Not very biased	2 - Unsure/Undecided	1 - Not very biased	1 - Not very biased	3 - A little biased	Yes	Direct to consumer testing (e.g., 23andMe, Ancestry.com, Nebula Genomics)	No, I have already participated
70	Non-Hispanic	White or Caucasian		Female				Other, please specify	retired	$701-$900	Married or co-habitating with partner	Master’s degree	Midwest	My medical provider (e.g., primary care provider I see, or medical specialist I see)	People experiencing similar medical concerns		1 - Not very trustworthy	4 - Very trustworthy	2 - Unsure/Undecided	2 - Unsure/Undecided	2 - Unsure/Undecided	1 - Not very trustworthy	1 - Not very trustworthy	2 - Unsure/Undecided	2 - Unsure/Undecided	2 - Unsure/Undecided	4 - Very trustworthy	1 - Not very trustworthy	4 - Very trustworthy	2 - Unsure/Undecided	4 - Very trustworthy	4 - Very biased	0 – Not biased at all	2 - Unsure/Undecided	2 - Unsure/Undecided	2 - Unsure/Undecided	3 - A little biased	2 - Unsure/Undecided	2 - Unsure/Undecided	2 - Unsure/Undecided	2 - Unsure/Undecided	0 – Not biased at all	3 - A little biased	1 - Not very biased	1 - Not very biased	0 – Not biased at all	Yes	Direct to consumer testing (e.g., 23andMe, Ancestry.com, Nebula Genomics)	No, I have already participated
35	Non-Hispanic	White or Caucasian		Female				Homemaker		>$2,100	Married or co-habitating with partner	Associate degree	Northwest	My medical provider (e.g., primary care provider I see, or medical specialist I see)	Researcher		1 - Not very trustworthy	4 - Very trustworthy	3 - A little trustworthy	3 - A little trustworthy	2 - Unsure/Undecided	3 - A little trustworthy	3 - A little trustworthy	2 - Unsure/Undecided	2 - Unsure/Undecided	2 - Unsure/Undecided	2 - Unsure/Undecided	2 - Unsure/Undecided	3 - A little trustworthy	3 - A little trustworthy	3 - A little trustworthy	2 - Unsure/Undecided	2 - Unsure/Undecided	3 - A little biased	3 - A little biased	2 - Unsure/Undecided	2 - Unsure/Undecided	2 - Unsure/Undecided	2 - Unsure/Undecided	2 - Unsure/Undecided	2 - Unsure/Undecided	3 - A little biased	2 - Unsure/Undecided	3 - A little biased	3 - A little biased	3 - A little biased	No		Yes
68	Non-Hispanic	White or Caucasian		Female				Contract or Gig		$1,901-$2,100	Divorced or separated	Master’s degree	Midwest	My medical provider (e.g., primary care provider I see, or medical specialist I see)	Researcher		2 - Unsure/Undecided	4 - Very trustworthy	3 - A little trustworthy	3 - A little trustworthy	3 - A little trustworthy	2 - Unsure/Undecided	2 - Unsure/Undecided	2 - Unsure/Undecided	2 - Unsure/Undecided	3 - A little trustworthy	4 - Very trustworthy	2 - Unsure/Undecided	3 - A little trustworthy	3 - A little trustworthy	3 - A little trustworthy	4 - Very biased	1 - Not very biased	1 - Not very biased	1 - Not very biased	2 - Unsure/Undecided	3 - A little biased	2 - Unsure/Undecided	3 - A little biased	2 - Unsure/Undecided	1 - Not very biased	0 – Not biased at all	2 - Unsure/Undecided	1 - Not very biased	1 - Not very biased	1 - Not very biased	Yes	Genetic screening ordered by your doctor	No, I have already participated
63	Non-Hispanic	White or Caucasian		Female				Contract or Gig		$1,701-$1,900	Divorced or separated	Bachelor’s degree	Northwest	My medical provider (e.g., primary care provider I see, or medical specialist I see)	Major health organization spokesperson		1 - Not very trustworthy	4 - Very trustworthy	3 - A little trustworthy	2 - Unsure/Undecided	3 - A little trustworthy	0 – Not trustworthy at all	2 - Unsure/Undecided	2 - Unsure/Undecided	3 - A little trustworthy	2 - Unsure/Undecided	3 - A little trustworthy	2 - Unsure/Undecided	3 - A little trustworthy	3 - A little trustworthy	4 - Very trustworthy	3 - A little biased	0 – Not biased at all	1 - Not very biased	2 - Unsure/Undecided	3 - A little biased	2 - Unsure/Undecided	2 - Unsure/Undecided	3 - A little biased	2 - Unsure/Undecided	2 - Unsure/Undecided	3 - A little biased	2 - Unsure/Undecided	3 - A little biased	3 - A little biased	3 - A little biased	Yes	Direct to consumer testing (e.g., 23andMe, Ancestry.com, Nebula Genomics)	Yes
32	Non-Hispanic	Black or African American		Female				Full-time (36 hours or more per week)		$1,901-$2,100	Single	Technical or occupational certificate	Southeast	My medical provider (e.g., primary care provider I see, or medical specialist I see)	People experiencing similar medical concerns		2 - Unsure/Undecided	4 - Very trustworthy	3 - A little trustworthy	3 - A little trustworthy	2 - Unsure/Undecided	0 – Not trustworthy at all	1 - Not very trustworthy	0 – Not trustworthy at all	0 – Not trustworthy at all	2 - Unsure/Undecided	2 - Unsure/Undecided	2 - Unsure/Undecided	3 - A little trustworthy	2 - Unsure/Undecided	2 - Unsure/Undecided	2 - Unsure/Undecided	0 – Not biased at all	3 - A little biased	3 - A little biased	2 - Unsure/Undecided	2 - Unsure/Undecided	3 - A little biased	3 - A little biased	3 - A little biased	3 - A little biased	3 - A little biased	3 - A little biased	1 - Not very biased	2 - Unsure/Undecided	2 - Unsure/Undecided	No		No, I have already participated
60	Non-Hispanic	White or Caucasian		Female				Disabled		>$2,100	Divorced or separated	Associate degree	Midwest	My medical provider (e.g., primary care provider I see, or medical specialist I see)	Researcher		1 - Not very trustworthy	3 - A little trustworthy	1 - Not very trustworthy	1 - Not very trustworthy	1 - Not very trustworthy	2 - Unsure/Undecided	3 - A little trustworthy	1 - Not very trustworthy	1 - Not very trustworthy	3 - A little trustworthy	3 - A little trustworthy	4 - Very trustworthy	3 - A little trustworthy	3 - A little trustworthy	1 - Not very trustworthy	3 - A little biased	1 - Not very biased	1 - Not very biased	1 - Not very biased	3 - A little biased	1 - Not very biased	1 - Not very biased	3 - A little biased	4 - Very biased	3 - A little biased	1 - Not very biased	1 - Not very biased	1 - Not very biased	1 - Not very biased	4 - Very biased	No		Yes
75	Non-Hispanic	White or Caucasian		Female				Other, please specify	Retired	>$2,100	Married or co-habitating with partner	Master’s degree	Southeast	My medical provider (e.g., primary care provider I see, or medical specialist I see)	Genetic counselor		1 - Not very trustworthy	4 - Very trustworthy	2 - Unsure/Undecided	2 - Unsure/Undecided	1 - Not very trustworthy	3 - A little trustworthy	0 – Not trustworthy at all	0 – Not trustworthy at all	3 - A little trustworthy	3 - A little trustworthy	3 - A little trustworthy	0 – Not trustworthy at all	3 - A little trustworthy	3 - A little trustworthy	3 - A little trustworthy	3 - A little biased	0 – Not biased at all	2 - Unsure/Undecided	2 - Unsure/Undecided	3 - A little biased	3 - A little biased	4 - Very biased	2 - Unsure/Undecided	1 - Not very biased	3 - A little biased	3 - A little biased	4 - Very biased	2 - Unsure/Undecided	3 - A little biased	1 - Not very biased	No		Yes
43	Non-Hispanic	White or Caucasian	Male					Full-time (36 hours or more per week)		$1,301-$1,500	Married or co-habitating with partner	Master’s degree	Northeast	My medical provider (e.g., primary care provider I see, or medical specialist I see)	Social media influencer		4 - Very trustworthy	4 - Very trustworthy	4 - Very trustworthy	4 - Very trustworthy	3 - A little trustworthy	3 - A little trustworthy	3 - A little trustworthy	3 - A little trustworthy	4 - Very trustworthy	4 - Very trustworthy	4 - Very trustworthy	4 - Very trustworthy	3 - A little trustworthy	3 - A little trustworthy	3 - A little trustworthy	4 - Very biased	4 - Very biased	4 - Very biased	4 - Very biased	4 - Very biased	4 - Very biased	3 - A little biased	3 - A little biased	3 - A little biased	3 - A little biased	4 - Very biased	4 - Very biased	4 - Very biased	3 - A little biased	3 - A little biased	No		Yes
31	Non-Hispanic	White or Caucasian		Female				Unemployed		<$500	Married or co-habitating with partner	Less than high school	Southwest	My medical provider (e.g., primary care provider I see, or medical specialist I see)	Other	WebMD	0 – Not trustworthy at all	4 - Very trustworthy	3 - A little trustworthy	2 - Unsure/Undecided	0 – Not trustworthy at all	3 - A little trustworthy	0 – Not trustworthy at all	0 – Not trustworthy at all	2 - Unsure/Undecided	3 - A little trustworthy	4 - Very trustworthy	0 – Not trustworthy at all	4 - Very trustworthy	3 - A little trustworthy	3 - A little trustworthy	4 - Very biased	0 – Not biased at all	0 – Not biased at all	3 - A little biased	4 - Very biased	1 - Not very biased	2 - Unsure/Undecided	4 - Very biased	1 - Not very biased	0 – Not biased at all	0 – Not biased at all	3 - A little biased	1 - Not very biased	0 – Not biased at all	2 - Unsure/Undecided	No		Yes
41	Non-Hispanic	White or Caucasian		Female				Full-time (36 hours or more per week)		>$2,100	Married or co-habitating with partner	Some college	Midwest	My medical provider (e.g., primary care provider I see, or medical specialist I see)	Major health organization spokesperson		0 – Not trustworthy at all	4 - Very trustworthy	3 - A little trustworthy	3 - A little trustworthy	2 - Unsure/Undecided	1 - Not very trustworthy	1 - Not very trustworthy	2 - Unsure/Undecided	3 - A little trustworthy	3 - A little trustworthy	4 - Very trustworthy	0 – Not trustworthy at all	3 - A little trustworthy	3 - A little trustworthy	4 - Very trustworthy	4 - Very biased	1 - Not very biased	3 - A little biased	3 - A little biased	4 - Very biased	4 - Very biased	3 - A little biased	4 - Very biased	3 - A little biased	3 - A little biased	0 – Not biased at all	4 - Very biased	3 - A little biased	0 – Not biased at all	0 – Not biased at all	No		Yes
69	Non-Hispanic	White or Caucasian		Female				Other, please specify	Retired working part-time	$1,701-$1,900	Divorced or separated	Bachelor’s degree	Southwest	My medical provider (e.g., primary care provider I see, or medical specialist I see)	Researcher		1 - Not very trustworthy	4 - Very trustworthy	2 - Unsure/Undecided	2 - Unsure/Undecided	2 - Unsure/Undecided	2 - Unsure/Undecided	1 - Not very trustworthy	2 - Unsure/Undecided	2 - Unsure/Undecided	2 - Unsure/Undecided	1 - Not very trustworthy	2 - Unsure/Undecided	2 - Unsure/Undecided	2 - Unsure/Undecided	2 - Unsure/Undecided	3 - A little biased	0 – Not biased at all	2 - Unsure/Undecided	2 - Unsure/Undecided	2 - Unsure/Undecided	2 - Unsure/Undecided	2 - Unsure/Undecided	2 - Unsure/Undecided	2 - Unsure/Undecided	2 - Unsure/Undecided	2 - Unsure/Undecided	2 - Unsure/Undecided	2 - Unsure/Undecided	2 - Unsure/Undecided	2 - Unsure/Undecided	No		No, I have already participated
71	Non-Hispanic	White or Caucasian		Female				Other, please specify	Retired	$1,901-$2,100	Widowed	Associate degree	Southeast	My medical provider (e.g., primary care provider I see, or medical specialist I see)	Genetic counselor		0 – Not trustworthy at all	4 - Very trustworthy	2 - Unsure/Undecided	2 - Unsure/Undecided	2 - Unsure/Undecided	0 – Not trustworthy at all	0 – Not trustworthy at all	1 - Not very trustworthy	3 - A little trustworthy	3 - A little trustworthy	3 - A little trustworthy	0 – Not trustworthy at all	3 - A little trustworthy	3 - A little trustworthy	3 - A little trustworthy	4 - Very biased	1 - Not very biased	2 - Unsure/Undecided	2 - Unsure/Undecided	2 - Unsure/Undecided	4 - Very biased	4 - Very biased	4 - Very biased	3 - A little biased	3 - A little biased	3 - A little biased	4 - Very biased	3 - A little biased	3 - A little biased	3 - A little biased	No		Yes
72	Non-Hispanic	White or Caucasian	Male					Part-time		>$2,100	Divorced or separated	Master’s degree	Midwest	My medical provider (e.g., primary care provider I see, or medical specialist I see)	Major health organization spokesperson		0 – Not trustworthy at all	4 - Very trustworthy	3 - A little trustworthy	2 - Unsure/Undecided	0 – Not trustworthy at all	0 – Not trustworthy at all	2 - Unsure/Undecided	0 – Not trustworthy at all	0 – Not trustworthy at all	0 – Not trustworthy at all	3 - A little trustworthy	2 - Unsure/Undecided	3 - A little trustworthy	3 - A little trustworthy	3 - A little trustworthy	4 - Very biased	1 - Not very biased	2 - Unsure/Undecided	2 - Unsure/Undecided	4 - Very biased	3 - A little biased	2 - Unsure/Undecided	3 - A little biased	3 - A little biased	4 - Very biased	1 - Not very biased	2 - Unsure/Undecided	1 - Not very biased	1 - Not very biased	1 - Not very biased	No		No, I have already participated
58	Non-Hispanic	White or Caucasian	Male					Disabled		$500-$700	Single	High school or equivalent	Southwest	My medical provider (e.g., primary care provider I see, or medical specialist I see)	Researcher		2 - Unsure/Undecided	4 - Very trustworthy	3 - A little trustworthy	3 - A little trustworthy	2 - Unsure/Undecided	3 - A little trustworthy	2 - Unsure/Undecided	1 - Not very trustworthy	2 - Unsure/Undecided	3 - A little trustworthy	3 - A little trustworthy	3 - A little trustworthy	3 - A little trustworthy	3 - A little trustworthy	4 - Very trustworthy	3 - A little biased	0 – Not biased at all	1 - Not very biased	1 - Not very biased	3 - A little biased	1 - Not very biased	0 – Not biased at all	3 - A little biased	3 - A little biased	2 - Unsure/Undecided	3 - A little biased	2 - Unsure/Undecided	1 - Not very biased	0 – Not biased at all	0 – Not biased at all	No		Yes
64	Non-Hispanic	White or Caucasian		Female				Other, please specify	Retired	>$2,100	Divorced or separated	Bachelor’s degree	Southeast	My medical provider (e.g., primary care provider I see, or medical specialist I see)	Researcher		0 – Not trustworthy at all	4 - Very trustworthy	3 - A little trustworthy	2 - Unsure/Undecided	0 – Not trustworthy at all	2 - Unsure/Undecided	1 - Not very trustworthy	1 - Not very trustworthy	1 - Not very trustworthy	0 – Not trustworthy at all	2 - Unsure/Undecided	0 – Not trustworthy at all	2 - Unsure/Undecided	2 - Unsure/Undecided	0 – Not trustworthy at all	4 - Very biased	1 - Not very biased	0 – Not biased at all	2 - Unsure/Undecided	4 - Very biased	1 - Not very biased	3 - A little biased	4 - Very biased	4 - Very biased	4 - Very biased	4 - Very biased	2 - Unsure/Undecided	1 - Not very biased	2 - Unsure/Undecided	3 - A little biased	No		No, I have already participated
62	Non-Hispanic	White or Caucasian		Female				Unemployed		$901-$1,100	Married or co-habitating with partner	Associate degree	Southeast	My medical provider (e.g., primary care provider I see, or medical specialist I see)	My medical provider (e.g., primary care provider I see, or medical specialist I see)		1 - Not very trustworthy	4 - Very trustworthy	3 - A little trustworthy	3 - A little trustworthy	1 - Not very trustworthy	2 - Unsure/Undecided	1 - Not very trustworthy	1 - Not very trustworthy	1 - Not very trustworthy	2 - Unsure/Undecided	2 - Unsure/Undecided	1 - Not very trustworthy	2 - Unsure/Undecided	2 - Unsure/Undecided	2 - Unsure/Undecided	2 - Unsure/Undecided	0 – Not biased at all	1 - Not very biased	1 - Not very biased	2 - Unsure/Undecided	2 - Unsure/Undecided	3 - A little biased	3 - A little biased	3 - A little biased	2 - Unsure/Undecided	2 - Unsure/Undecided	3 - A little biased	1 - Not very biased	2 - Unsure/Undecided	2 - Unsure/Undecided	No		No, I have already participated
75	Non-Hispanic	White or Caucasian		Female				Other, please specify	Retired	$1,701-$1,900	Widowed	Associate degree	Northeast	My medical provider (e.g., primary care provider I see, or medical specialist I see)	Major health organization spokesperson		0 – Not trustworthy at all	4 - Very trustworthy	2 - Unsure/Undecided	2 - Unsure/Undecided	0 – Not trustworthy at all	0 – Not trustworthy at all	0 – Not trustworthy at all	0 – Not trustworthy at all	1 - Not very trustworthy	3 - A little trustworthy	2 - Unsure/Undecided	0 – Not trustworthy at all	3 - A little trustworthy	3 - A little trustworthy	4 - Very trustworthy	4 - Very biased	1 - Not very biased	3 - A little biased	4 - Very biased	4 - Very biased	4 - Very biased	4 - Very biased	4 - Very biased	4 - Very biased	2 - Unsure/Undecided	0 – Not biased at all	4 - Very biased	1 - Not very biased	1 - Not very biased	0 – Not biased at all	No		No, I have already participated
74	Non-Hispanic	White or Caucasian		Female				Other, please specify	Retired	>$2,100	Widowed	Bachelor’s degree	Midwest	My medical provider (e.g., primary care provider I see, or medical specialist I see)	People experiencing similar medical concerns		1 - Not very trustworthy	4 - Very trustworthy	3 - A little trustworthy	3 - A little trustworthy	3 - A little trustworthy	2 - Unsure/Undecided	2 - Unsure/Undecided	1 - Not very trustworthy	3 - A little trustworthy	3 - A little trustworthy	4 - Very trustworthy	2 - Unsure/Undecided	4 - Very trustworthy	4 - Very trustworthy	4 - Very trustworthy	4 - Very biased	0 – Not biased at all	3 - A little biased	3 - A little biased	1 - Not very biased	2 - Unsure/Undecided	2 - Unsure/Undecided	3 - A little biased	2 - Unsure/Undecided	2 - Unsure/Undecided	1 - Not very biased	2 - Unsure/Undecided	1 - Not very biased	0 – Not biased at all	1 - Not very biased	No		Yes
68	Non-Hispanic	White or Caucasian	Male					Other, please specify	Retired	>$2,100	Married or co-habitating with partner	Associate degree	Midwest	My medical provider (e.g., primary care provider I see, or medical specialist I see)	Major health organization spokesperson		0 – Not trustworthy at all	4 - Very trustworthy	3 - A little trustworthy	3 - A little trustworthy	0 – Not trustworthy at all	3 - A little trustworthy	4 - Very trustworthy	3 - A little trustworthy	1 - Not very trustworthy	1 - Not very trustworthy	2 - Unsure/Undecided	4 - Very trustworthy	3 - A little trustworthy	3 - A little trustworthy	3 - A little trustworthy	4 - Very biased	0 – Not biased at all	1 - Not very biased	1 - Not very biased	4 - Very biased	2 - Unsure/Undecided	2 - Unsure/Undecided	3 - A little biased	4 - Very biased	1 - Not very biased	1 - Not very biased	2 - Unsure/Undecided	2 - Unsure/Undecided	2 - Unsure/Undecided	2 - Unsure/Undecided	No		No, I have already participated
45	Non-Hispanic	White or Caucasian		Female				Part-time		$1,101-$1,300	Single	Doctorate, PhD, MD, or equivalent	Southeast	My medical provider (e.g., primary care provider I see, or medical specialist I see)	Researcher		0 – Not trustworthy at all	4 - Very trustworthy	0 – Not trustworthy at all	1 - Not very trustworthy	0 – Not trustworthy at all	0 – Not trustworthy at all	0 – Not trustworthy at all	0 – Not trustworthy at all	0 – Not trustworthy at all	0 – Not trustworthy at all	3 - A little trustworthy	0 – Not trustworthy at all	3 - A little trustworthy	2 - Unsure/Undecided	3 - A little trustworthy	3 - A little biased	3 - A little biased	3 - A little biased	3 - A little biased	3 - A little biased	3 - A little biased	3 - A little biased	3 - A little biased	3 - A little biased	3 - A little biased	3 - A little biased	3 - A little biased	3 - A little biased	3 - A little biased	3 - A little biased	Yes	Genetic screening ordered by your doctor	No, I have already participated
43	Non-Hispanic	White or Caucasian		Female				Unemployed		$1,901-$2,100	Married or co-habitating with partner	Bachelor’s degree	Southeast	People experiencing similar medical concerns	People experiencing similar medical concerns		3 - A little trustworthy	1 - Not very trustworthy	4 - Very trustworthy	4 - Very trustworthy	1 - Not very trustworthy	3 - A little trustworthy	1 - Not very trustworthy	0 – Not trustworthy at all	0 – Not trustworthy at all	4 - Very trustworthy	3 - A little trustworthy	0 – Not trustworthy at all	3 - A little trustworthy	1 - Not very trustworthy	1 - Not very trustworthy	3 - A little biased	1 - Not very biased	4 - Very biased	4 - Very biased	1 - Not very biased	3 - A little biased	1 - Not very biased	0 – Not biased at all	0 – Not biased at all	4 - Very biased	3 - A little biased	0 – Not biased at all	4 - Very biased	3 - A little biased	1 - Not very biased	No		Yes
67	Non-Hispanic	White or Caucasian	Male					Other, please specify	Retire	$1,101-$1,300	Married or co-habitating with partner	High school or equivalent	Northeast	My medical provider (e.g., primary care provider I see, or medical specialist I see)	My medical provider (e.g., primary care provider I see, or medical specialist I see)		0 – Not trustworthy at all	4 - Very trustworthy	3 - A little trustworthy	2 - Unsure/Undecided	0 – Not trustworthy at all	2 - Unsure/Undecided	2 - Unsure/Undecided	2 - Unsure/Undecided	0 – Not trustworthy at all	1 - Not very trustworthy	2 - Unsure/Undecided	2 - Unsure/Undecided	3 - A little trustworthy	3 - A little trustworthy	4 - Very trustworthy	0 – Not biased at all	4 - Very biased	3 - A little biased	2 - Unsure/Undecided	1 - Not very biased	3 - A little biased	1 - Not very biased	1 - Not very biased	1 - Not very biased	2 - Unsure/Undecided	3 - A little biased	2 - Unsure/Undecided	3 - A little biased	3 - A little biased	4 - Very biased	No		Yes
57	Non-Hispanic	Black or African American		Female				Homemaker		$901-$1,100	Single	High school or equivalent	Northeast	My medical provider (e.g., primary care provider I see, or medical specialist I see)	Other	My therapist	2 - Unsure/Undecided	4 - Very trustworthy	0 – Not trustworthy at all	0 – Not trustworthy at all	0 – Not trustworthy at all	0 – Not trustworthy at all	0 – Not trustworthy at all	0 – Not trustworthy at all	0 – Not trustworthy at all	0 – Not trustworthy at all	0 – Not trustworthy at all	0 – Not trustworthy at all	0 – Not trustworthy at all	4 - Very trustworthy	0 – Not trustworthy at all	4 - Very biased	4 - Very biased	4 - Very biased	4 - Very biased	4 - Very biased	4 - Very biased	4 - Very biased	4 - Very biased	4 - Very biased	4 - Very biased	4 - Very biased	4 - Very biased	4 - Very biased	4 - Very biased	4 - Very biased	No		No, I have already participated
82	Non-Hispanic	White or Caucasian		Female				Other, please specify	Retired	$1,501-$1,700	Married or co-habitating with partner	High school or equivalent	Southeast	Major health organization spokesperson	My medical provider (e.g., primary care provider I see, or medical specialist I see)		2 - Unsure/Undecided	3 - A little trustworthy	3 - A little trustworthy	3 - A little trustworthy	2 - Unsure/Undecided	2 - Unsure/Undecided	3 - A little trustworthy	3 - A little trustworthy	3 - A little trustworthy	3 - A little trustworthy	2 - Unsure/Undecided	3 - A little trustworthy	3 - A little trustworthy	2 - Unsure/Undecided	3 - A little trustworthy	3 - A little biased	3 - A little biased	3 - A little biased	3 - A little biased	3 - A little biased	3 - A little biased	3 - A little biased	3 - A little biased	3 - A little biased	1 - Not very biased	3 - A little biased	1 - Not very biased	1 - Not very biased	2 - Unsure/Undecided	2 - Unsure/Undecided	No		No, I have already participated
63	Non-Hispanic	White or Caucasian		Female				Other, please specify	Retired	>$2,100	Married or co-habitating with partner	High school or equivalent	Midwest	My medical provider (e.g., primary care provider I see, or medical specialist I see)	My medical provider (e.g., primary care provider I see, or medical specialist I see)		0 – Not trustworthy at all	4 - Very trustworthy	3 - A little trustworthy	3 - A little trustworthy	0 – Not trustworthy at all	1 - Not very trustworthy	0 – Not trustworthy at all	0 – Not trustworthy at all	0 – Not trustworthy at all	0 – Not trustworthy at all	0 – Not trustworthy at all	0 – Not trustworthy at all	2 - Unsure/Undecided	1 - Not very trustworthy	2 - Unsure/Undecided	4 - Very biased	0 – Not biased at all	0 – Not biased at all	0 – Not biased at all	4 - Very biased	1 - Not very biased	3 - A little biased	4 - Very biased	4 - Very biased	4 - Very biased	2 - Unsure/Undecided	2 - Unsure/Undecided	1 - Not very biased	2 - Unsure/Undecided	0 – Not biased at all	No		Yes
52	Non-Hispanic	White or Caucasian		Female				Homemaker		>$2,100	Married or co-habitating with partner	Bachelor’s degree	Northwest	My medical provider (e.g., primary care provider I see, or medical specialist I see)	Genetic counselor		0 – Not trustworthy at all	4 - Very trustworthy	4 - Very trustworthy	3 - A little trustworthy	1 - Not very trustworthy	2 - Unsure/Undecided	0 – Not trustworthy at all	1 - Not very trustworthy	2 - Unsure/Undecided	2 - Unsure/Undecided	4 - Very trustworthy	0 – Not trustworthy at all	4 - Very trustworthy	4 - Very trustworthy	4 - Very trustworthy	4 - Very biased	0 – Not biased at all	1 - Not very biased	1 - Not very biased	3 - A little biased	3 - A little biased	4 - Very biased	4 - Very biased	2 - Unsure/Undecided	2 - Unsure/Undecided	0 – Not biased at all	4 - Very biased	1 - Not very biased	0 – Not biased at all	0 – Not biased at all	No		Yes
76	Non-Hispanic	White or Caucasian		Female				Other, please specify	Retired	>$2,100	Married or co-habitating with partner	Master’s degree	Southeast	Researcher	My medical provider (e.g., primary care provider I see, or medical specialist I see)		2 - Unsure/Undecided	3 - A little trustworthy	3 - A little trustworthy	2 - Unsure/Undecided	3 - A little trustworthy	2 - Unsure/Undecided	2 - Unsure/Undecided	1 - Not very trustworthy	2 - Unsure/Undecided	2 - Unsure/Undecided	3 - A little trustworthy	2 - Unsure/Undecided	3 - A little trustworthy	3 - A little trustworthy	2 - Unsure/Undecided	3 - A little biased	3 - A little biased	3 - A little biased	3 - A little biased	2 - Unsure/Undecided	3 - A little biased	3 - A little biased	3 - A little biased	3 - A little biased	3 - A little biased	2 - Unsure/Undecided	3 - A little biased	1 - Not very biased	2 - Unsure/Undecided	3 - A little biased	No		Yes
56	Non-Hispanic	White or Caucasian		Female				Other, please specify	S3lf employed	$701-$900	Divorced or separated	Some college	Southwest	My medical provider (e.g., primary care provider I see, or medical specialist I see)	Researcher		0 – Not trustworthy at all	4 - Very trustworthy	2 - Unsure/Undecided	2 - Unsure/Undecided	2 - Unsure/Undecided	0 – Not trustworthy at all	0 – Not trustworthy at all	0 – Not trustworthy at all	1 - Not very trustworthy	0 – Not trustworthy at all	3 - A little trustworthy	0 – Not trustworthy at all	4 - Very trustworthy	3 - A little trustworthy	3 - A little trustworthy	4 - Very biased	0 – Not biased at all	2 - Unsure/Undecided	2 - Unsure/Undecided	2 - Unsure/Undecided	4 - Very biased	4 - Very biased	4 - Very biased	4 - Very biased	2 - Unsure/Undecided	0 – Not biased at all	4 - Very biased	1 - Not very biased	1 - Not very biased	0 – Not biased at all	No		No, I have already participated
65	Non-Hispanic	White or Caucasian	Male					Full-time (36 hours or more per week)		>$2,100	Divorced or separated	High school or equivalent	Northwest	My medical provider (e.g., primary care provider I see, or medical specialist I see)	Family		3 - A little trustworthy	4 - Very trustworthy	4 - Very trustworthy	3 - A little trustworthy	2 - Unsure/Undecided	3 - A little trustworthy	4 - Very trustworthy	2 - Unsure/Undecided	1 - Not very trustworthy	2 - Unsure/Undecided	2 - Unsure/Undecided	4 - Very trustworthy	4 - Very trustworthy	3 - A little trustworthy	3 - A little trustworthy	2 - Unsure/Undecided	3 - A little biased	4 - Very biased	3 - A little biased	2 - Unsure/Undecided	3 - A little biased	2 - Unsure/Undecided	3 - A little biased	3 - A little biased	2 - Unsure/Undecided	2 - Unsure/Undecided	1 - Not very biased	3 - A little biased	2 - Unsure/Undecided	2 - Unsure/Undecided	No		Yes
61	Non-Hispanic	White or Caucasian		Female				Other, please specify	Retired	<$500	Divorced or separated	Some college	Southwest	Researcher	My medical provider (e.g., primary care provider I see, or medical specialist I see)		1 - Not very trustworthy	4 - Very trustworthy	4 - Very trustworthy	3 - A little trustworthy	0 – Not trustworthy at all	3 - A little trustworthy	1 - Not very trustworthy	1 - Not very trustworthy	2 - Unsure/Undecided	3 - A little trustworthy	4 - Very trustworthy	2 - Unsure/Undecided	4 - Very trustworthy	4 - Very trustworthy	4 - Very trustworthy	4 - Very biased	1 - Not very biased	0 – Not biased at all	0 – Not biased at all	4 - Very biased	4 - Very biased	4 - Very biased	4 - Very biased	2 - Unsure/Undecided	3 - A little biased	0 – Not biased at all	2 - Unsure/Undecided	3 - A little biased	2 - Unsure/Undecided	0 – Not biased at all	Yes	Genetic screening ordered by your doctor	Yes
55	Non-Hispanic	White or Caucasian	Male					Unemployed		>$2,100	Married or co-habitating with partner	Bachelor’s degree	Northeast	My medical provider (e.g., primary care provider I see, or medical specialist I see)	People experiencing similar medical concerns		0 – Not trustworthy at all	4 - Very trustworthy	3 - A little trustworthy	3 - A little trustworthy	1 - Not very trustworthy	1 - Not very trustworthy	2 - Unsure/Undecided	1 - Not very trustworthy	1 - Not very trustworthy	2 - Unsure/Undecided	2 - Unsure/Undecided	2 - Unsure/Undecided	3 - A little trustworthy	2 - Unsure/Undecided	3 - A little trustworthy	4 - Very biased	1 - Not very biased	3 - A little biased	2 - Unsure/Undecided	4 - Very biased	4 - Very biased	3 - A little biased	4 - Very biased	4 - Very biased	3 - A little biased	3 - A little biased	2 - Unsure/Undecided	1 - Not very biased	2 - Unsure/Undecided	2 - Unsure/Undecided	No		Yes
60	Non-Hispanic	White or Caucasian	Male					Disabled		>$2,100	Divorced or separated	Associate degree	Northeast	My medical provider (e.g., primary care provider I see, or medical specialist I see)	Family		0 – Not trustworthy at all	4 - Very trustworthy	3 - A little trustworthy	2 - Unsure/Undecided	0 – Not trustworthy at all	1 - Not very trustworthy	1 - Not very trustworthy	0 – Not trustworthy at all	0 – Not trustworthy at all	2 - Unsure/Undecided	2 - Unsure/Undecided	1 - Not very trustworthy	3 - A little trustworthy	3 - A little trustworthy	2 - Unsure/Undecided	4 - Very biased	1 - Not very biased	0 – Not biased at all	0 – Not biased at all	4 - Very biased	2 - Unsure/Undecided	2 - Unsure/Undecided	3 - A little biased	3 - A little biased	2 - Unsure/Undecided	1 - Not very biased	2 - Unsure/Undecided	1 - Not very biased	1 - Not very biased	3 - A little biased	No		Yes
59	Non-Hispanic	White or Caucasian		Female				Disabled		$901-$1,100	Single	Technical or occupational certificate	Southeast	My medical provider (e.g., primary care provider I see, or medical specialist I see)	My medical provider (e.g., primary care provider I see, or medical specialist I see)		0 – Not trustworthy at all	4 - Very trustworthy	2 - Unsure/Undecided	1 - Not very trustworthy	0 – Not trustworthy at all	0 – Not trustworthy at all	2 - Unsure/Undecided	0 – Not trustworthy at all	0 – Not trustworthy at all	0 – Not trustworthy at all	0 – Not trustworthy at all	0 – Not trustworthy at all	1 - Not very trustworthy	0 – Not trustworthy at all	2 - Unsure/Undecided	2 - Unsure/Undecided	0 – Not biased at all	3 - A little biased	2 - Unsure/Undecided	2 - Unsure/Undecided	2 - Unsure/Undecided	0 – Not biased at all	2 - Unsure/Undecided	2 - Unsure/Undecided	2 - Unsure/Undecided	2 - Unsure/Undecided	0 – Not biased at all	2 - Unsure/Undecided	2 - Unsure/Undecided	2 - Unsure/Undecided	No		No, I have already participated
75	Non-Hispanic	White or Caucasian		Female				Other, please specify	retired	$1,701-$1,900	Married or co-habitating with partner	High school or equivalent	Southeast	My medical provider (e.g., primary care provider I see, or medical specialist I see)	My medical provider (e.g., primary care provider I see, or medical specialist I see)		1 - Not very trustworthy	4 - Very trustworthy	2 - Unsure/Undecided	2 - Unsure/Undecided	2 - Unsure/Undecided	1 - Not very trustworthy	1 - Not very trustworthy	1 - Not very trustworthy	3 - A little trustworthy	1 - Not very trustworthy	3 - A little trustworthy	1 - Not very trustworthy	1 - Not very trustworthy	4 - Very trustworthy	4 - Very trustworthy	2 - Unsure/Undecided	0 – Not biased at all	2 - Unsure/Undecided	2 - Unsure/Undecided	2 - Unsure/Undecided	2 - Unsure/Undecided	0 – Not biased at all	2 - Unsure/Undecided	2 - Unsure/Undecided	2 - Unsure/Undecided	2 - Unsure/Undecided	2 - Unsure/Undecided	2 - Unsure/Undecided	0 – Not biased at all	0 – Not biased at all	No		No, I have already participated
29	Non-Hispanic	White or Caucasian	Male					Full-time (36 hours or more per week)		$1,701-$1,900	Single	Associate degree	Northeast	My medical provider (e.g., primary care provider I see, or medical specialist I see)	My medical provider (e.g., primary care provider I see, or medical specialist I see)		0 – Not trustworthy at all	4 - Very trustworthy	2 - Unsure/Undecided	3 - A little trustworthy	4 - Very trustworthy	3 - A little trustworthy	4 - Very trustworthy	0 – Not trustworthy at all	0 – Not trustworthy at all	1 - Not very trustworthy	2 - Unsure/Undecided	3 - A little trustworthy	4 - Very trustworthy	4 - Very trustworthy	2 - Unsure/Undecided	4 - Very biased	2 - Unsure/Undecided	1 - Not very biased	4 - Very biased	4 - Very biased	3 - A little biased	2 - Unsure/Undecided	4 - Very biased	4 - Very biased	1 - Not very biased	4 - Very biased	4 - Very biased	1 - Not very biased	1 - Not very biased	2 - Unsure/Undecided	Yes	Genetic screening ordered by your doctor	No, I have already participated
79	Non-Hispanic	White or Caucasian	Male					Other, please specify	Retired	>$2,100	Married or co-habitating with partner	Master’s degree	Southeast	People experiencing similar medical concerns	People experiencing similar medical concerns		0 – Not trustworthy at all	4 - Very trustworthy	3 - A little trustworthy	3 - A little trustworthy	1 - Not very trustworthy	2 - Unsure/Undecided	3 - A little trustworthy	1 - Not very trustworthy	1 - Not very trustworthy	3 - A little trustworthy	3 - A little trustworthy	1 - Not very trustworthy	3 - A little trustworthy	3 - A little trustworthy	4 - Very trustworthy	4 - Very biased	1 - Not very biased	1 - Not very biased	2 - Unsure/Undecided	3 - A little biased	2 - Unsure/Undecided	2 - Unsure/Undecided	3 - A little biased	3 - A little biased	2 - Unsure/Undecided	2 - Unsure/Undecided	2 - Unsure/Undecided	1 - Not very biased	1 - Not very biased	1 - Not very biased	No		No, I have already participated
19	Non-Hispanic	White or Caucasian		Female				Part-time		$901-$1,100	Married or co-habitating with partner	High school or equivalent	Midwest	My medical provider (e.g., primary care provider I see, or medical specialist I see)	Researcher		2 - Unsure/Undecided	3 - A little trustworthy	3 - A little trustworthy	2 - Unsure/Undecided	2 - Unsure/Undecided	2 - Unsure/Undecided	1 - Not very trustworthy	2 - Unsure/Undecided	3 - A little trustworthy	3 - A little trustworthy	4 - Very trustworthy	0 – Not trustworthy at all	3 - A little trustworthy	3 - A little trustworthy	3 - A little trustworthy	4 - Very biased	2 - Unsure/Undecided	1 - Not very biased	1 - Not very biased	4 - Very biased	4 - Very biased	4 - Very biased	3 - A little biased	2 - Unsure/Undecided	2 - Unsure/Undecided	1 - Not very biased	4 - Very biased	2 - Unsure/Undecided	3 - A little biased	3 - A little biased	No		Yes
60	Non-Hispanic	White or Caucasian	Male					Unemployed		>$2,100	Married or co-habitating with partner	Bachelor’s degree	Midwest	My medical provider (e.g., primary care provider I see, or medical specialist I see)	Family		0 – Not trustworthy at all	4 - Very trustworthy	3 - A little trustworthy	3 - A little trustworthy	0 – Not trustworthy at all	1 - Not very trustworthy	3 - A little trustworthy	0 – Not trustworthy at all	0 – Not trustworthy at all	0 – Not trustworthy at all	1 - Not very trustworthy	3 - A little trustworthy	4 - Very trustworthy	3 - A little trustworthy	1 - Not very trustworthy	4 - Very biased	0 – Not biased at all	1 - Not very biased	1 - Not very biased	4 - Very biased	3 - A little biased	0 – Not biased at all	4 - Very biased	4 - Very biased	4 - Very biased	4 - Very biased	1 - Not very biased	1 - Not very biased	2 - Unsure/Undecided	4 - Very biased	Yes	Direct to consumer testing (e.g., 23andMe, Ancestry.com, Nebula Genomics)	No, I have already participated
67	Non-Hispanic	White or Caucasian		Female				Other, please specify	Retired		Married or co-habitating with partner	Some college	Midwest	My medical provider (e.g., primary care provider I see, or medical specialist I see)	Researcher		3 - A little trustworthy	4 - Very trustworthy	4 - Very trustworthy	3 - A little trustworthy	2 - Unsure/Undecided	1 - Not very trustworthy	1 - Not very trustworthy	2 - Unsure/Undecided	3 - A little trustworthy	3 - A little trustworthy	4 - Very trustworthy	0 – Not trustworthy at all	4 - Very trustworthy	3 - A little trustworthy	4 - Very trustworthy	3 - A little biased	0 – Not biased at all	0 – Not biased at all	1 - Not very biased	3 - A little biased	2 - Unsure/Undecided	1 - Not very biased	3 - A little biased	3 - A little biased	4 - Very biased	1 - Not very biased	4 - Very biased	0 – Not biased at all	1 - Not very biased	0 – Not biased at all	No		No, I have already participated
70	Non-Hispanic	White or Caucasian	Male					Other, please specify	Retirement	$1,501-$1,700	Divorced or separated	Some college	Midwest	My medical provider (e.g., primary care provider I see, or medical specialist I see)	People experiencing similar medical concerns		0 – Not trustworthy at all	4 - Very trustworthy	4 - Very trustworthy	3 - A little trustworthy	0 – Not trustworthy at all	2 - Unsure/Undecided	2 - Unsure/Undecided	1 - Not very trustworthy	2 - Unsure/Undecided	3 - A little trustworthy	3 - A little trustworthy	0 – Not trustworthy at all	4 - Very trustworthy	3 - A little trustworthy	0 – Not trustworthy at all	4 - Very biased	0 – Not biased at all	3 - A little biased	3 - A little biased	4 - Very biased	1 - Not very biased	4 - Very biased	4 - Very biased	4 - Very biased	4 - Very biased	2 - Unsure/Undecided	4 - Very biased	1 - Not very biased	2 - Unsure/Undecided	4 - Very biased	No		No, I have already participated
32	Non-Hispanic	White or Caucasian		Female				Full-time (36 hours or more per week)		>$2,100	Married or co-habitating with partner	Bachelor’s degree	Midwest	My medical provider (e.g., primary care provider I see, or medical specialist I see)	Major health organization spokesperson		0 – Not trustworthy at all	4 - Very trustworthy	3 - A little trustworthy	3 - A little trustworthy	1 - Not very trustworthy	0 – Not trustworthy at all	2 - Unsure/Undecided	0 – Not trustworthy at all	2 - Unsure/Undecided	2 - Unsure/Undecided	0 – Not trustworthy at all	0 – Not trustworthy at all	3 - A little trustworthy	2 - Unsure/Undecided	2 - Unsure/Undecided	3 - A little biased	0 – Not biased at all	2 - Unsure/Undecided	2 - Unsure/Undecided	3 - A little biased	3 - A little biased	2 - Unsure/Undecided	4 - Very biased	2 - Unsure/Undecided	1 - Not very biased	4 - Very biased	2 - Unsure/Undecided	1 - Not very biased	1 - Not very biased	1 - Not very biased	No		Yes
23	Non-Hispanic	White or Caucasian	Male					Full-time (36 hours or more per week)		>$2,100	Single	High school or equivalent	Midwest	My medical provider (e.g., primary care provider I see, or medical specialist I see)	My medical provider (e.g., primary care provider I see, or medical specialist I see)		2 - Unsure/Undecided	4 - Very trustworthy	3 - A little trustworthy	2 - Unsure/Undecided	1 - Not very trustworthy	3 - A little trustworthy	1 - Not very trustworthy	2 - Unsure/Undecided	2 - Unsure/Undecided	3 - A little trustworthy	4 - Very trustworthy	4 - Very trustworthy	4 - Very trustworthy	4 - Very trustworthy	4 - Very trustworthy	2 - Unsure/Undecided	0 – Not biased at all	3 - A little biased	3 - A little biased	2 - Unsure/Undecided	1 - Not very biased	2 - Unsure/Undecided	1 - Not very biased	1 - Not very biased	0 – Not biased at all	0 – Not biased at all	0 – Not biased at all	0 – Not biased at all	0 – Not biased at all	0 – Not biased at all	Yes	Genetic screening ordered by your doctor	Yes
72	Non-Hispanic	White or Caucasian		Female				Other, please specify	retired	>$2,100	Divorced or separated	Some college	Northwest	Church leader	Church leader		0 – Not trustworthy at all	2 - Unsure/Undecided	3 - A little trustworthy	3 - A little trustworthy	3 - A little trustworthy	0 – Not trustworthy at all	4 - Very trustworthy	0 – Not trustworthy at all	3 - A little trustworthy	4 - Very trustworthy	3 - A little trustworthy	4 - Very trustworthy	0 – Not trustworthy at all	3 - A little trustworthy	4 - Very trustworthy	4 - Very biased	1 - Not very biased	0 – Not biased at all	0 – Not biased at all	0 – Not biased at all	1 - Not very biased	0 – Not biased at all	3 - A little biased	1 - Not very biased	0 – Not biased at all	0 – Not biased at all	0 – Not biased at all	0 – Not biased at all	0 – Not biased at all	0 – Not biased at all	Yes	Direct to consumer testing (e.g., 23andMe, Ancestry.com, Nebula Genomics)	No, I have already participated
18	Non-Hispanic	White or Caucasian		Female				Student		<$500	Single	Some college	Northeast	My medical provider (e.g., primary care provider I see, or medical specialist I see)	Family		0 – Not trustworthy at all	4 - Very trustworthy	3 - A little trustworthy	1 - Not very trustworthy	0 – Not trustworthy at all	2 - Unsure/Undecided	1 - Not very trustworthy	0 – Not trustworthy at all	2 - Unsure/Undecided	3 - A little trustworthy	3 - A little trustworthy	0 – Not trustworthy at all	4 - Very trustworthy	2 - Unsure/Undecided	3 - A little trustworthy	3 - A little biased	0 – Not biased at all	3 - A little biased	4 - Very biased	3 - A little biased	3 - A little biased	4 - Very biased	4 - Very biased	3 - A little biased	1 - Not very biased	0 – Not biased at all	4 - Very biased	1 - Not very biased	2 - Unsure/Undecided	0 – Not biased at all	No		Yes
70	Non-Hispanic	White or Caucasian		Female				Other, please specify	Retired.	$1,101-$1,300	Single	Bachelor’s degree	Midwest	My medical provider (e.g., primary care provider I see, or medical specialist I see)	Family		0 – Not trustworthy at all	4 - Very trustworthy	4 - Very trustworthy	4 - Very trustworthy	0 – Not trustworthy at all	2 - Unsure/Undecided	3 - A little trustworthy	0 – Not trustworthy at all	3 - A little trustworthy	1 - Not very trustworthy	2 - Unsure/Undecided	3 - A little trustworthy	4 - Very trustworthy	3 - A little trustworthy	4 - Very trustworthy	4 - Very biased	0 – Not biased at all	0 – Not biased at all	3 - A little biased	4 - Very biased	2 - Unsure/Undecided	3 - A little biased	4 - Very biased	4 - Very biased	4 - Very biased	0 – Not biased at all	3 - A little biased	3 - A little biased	3 - A little biased	0 – Not biased at all	Yes	Genetic screening ordered by your doctor	No, I have already participated
69	Non-Hispanic	White or Caucasian		Female				Full-time (36 hours or more per week)		>$2,100	Married or co-habitating with partner	Doctorate, PhD, MD, or equivalent	Midwest	My medical provider (e.g., primary care provider I see, or medical specialist I see)	Family		0 – Not trustworthy at all	4 - Very trustworthy	4 - Very trustworthy	4 - Very trustworthy	4 - Very trustworthy	2 - Unsure/Undecided	0 – Not trustworthy at all	1 - Not very trustworthy	4 - Very trustworthy	2 - Unsure/Undecided	4 - Very trustworthy	0 – Not trustworthy at all	4 - Very trustworthy	3 - A little trustworthy	4 - Very trustworthy	4 - Very biased	0 – Not biased at all	0 – Not biased at all	0 – Not biased at all	1 - Not very biased	2 - Unsure/Undecided	4 - Very biased	4 - Very biased	0 – Not biased at all	1 - Not very biased	0 – Not biased at all	4 - Very biased	0 – Not biased at all	0 – Not biased at all	0 – Not biased at all	No		Yes
39	Non-Hispanic	Black or African American		Female				Homemaker		$1,301-$1,500	Married or co-habitating with partner	Less than high school	Southwest	My medical provider (e.g., primary care provider I see, or medical specialist I see)	My medical provider (e.g., primary care provider I see, or medical specialist I see)		1 - Not very trustworthy	4 - Very trustworthy	2 - Unsure/Undecided	0 – Not trustworthy at all	0 – Not trustworthy at all	0 – Not trustworthy at all	0 – Not trustworthy at all	0 – Not trustworthy at all	1 - Not very trustworthy	2 - Unsure/Undecided	0 – Not trustworthy at all	0 – Not trustworthy at all	4 - Very trustworthy	3 - A little trustworthy	4 - Very trustworthy	3 - A little biased	0 – Not biased at all	3 - A little biased	3 - A little biased	2 - Unsure/Undecided	3 - A little biased	0 – Not biased at all	3 - A little biased	3 - A little biased	0 – Not biased at all	0 – Not biased at all	3 - A little biased	3 - A little biased	0 – Not biased at all	0 – Not biased at all	No		No, I have already participated
81	Non-Hispanic	White or Caucasian	Male					Other, please specify	retired	$901-$1,100	Married or co-habitating with partner	High school or equivalent	Southwest	My medical provider (e.g., primary care provider I see, or medical specialist I see)	Major health organization spokesperson		3 - A little trustworthy	4 - Very trustworthy	4 - Very trustworthy	4 - Very trustworthy	2 - Unsure/Undecided	2 - Unsure/Undecided	3 - A little trustworthy	2 - Unsure/Undecided	3 - A little trustworthy	3 - A little trustworthy	3 - A little trustworthy	3 - A little trustworthy	3 - A little trustworthy	2 - Unsure/Undecided	3 - A little trustworthy	3 - A little biased	0 – Not biased at all	1 - Not very biased	1 - Not very biased	2 - Unsure/Undecided	2 - Unsure/Undecided	1 - Not very biased	3 - A little biased	2 - Unsure/Undecided	2 - Unsure/Undecided	3 - A little biased	3 - A little biased	3 - A little biased	2 - Unsure/Undecided	3 - A little biased	No		No, I have already participated
33	Non-Hispanic	White or Caucasian			Non-binary / third gender			Part-time		<$500	Married or co-habitating with partner	Some college	Midwest	My medical provider (e.g., primary care provider I see, or medical specialist I see)	People experiencing similar medical concerns		0 – Not trustworthy at all	4 - Very trustworthy	2 - Unsure/Undecided	2 - Unsure/Undecided	0 – Not trustworthy at all	0 – Not trustworthy at all	0 – Not trustworthy at all	0 – Not trustworthy at all	3 - A little trustworthy	3 - A little trustworthy	4 - Very trustworthy	0 – Not trustworthy at all	3 - A little trustworthy	2 - Unsure/Undecided	4 - Very trustworthy	4 - Very biased	3 - A little biased	2 - Unsure/Undecided	2 - Unsure/Undecided	3 - A little biased	4 - Very biased	4 - Very biased	4 - Very biased	3 - A little biased	0 – Not biased at all	0 – Not biased at all	4 - Very biased	2 - Unsure/Undecided	1 - Not very biased	0 – Not biased at all	No		Yes
48	Non-Hispanic	White or Caucasian		Female				Other, please specify	retired	<$500	Married or co-habitating with partner	Master’s degree	Northwest	My medical provider (e.g., primary care provider I see, or medical specialist I see)	Researcher		1 - Not very trustworthy	3 - A little trustworthy	2 - Unsure/Undecided	2 - Unsure/Undecided	1 - Not very trustworthy	2 - Unsure/Undecided	1 - Not very trustworthy	0 – Not trustworthy at all	2 - Unsure/Undecided	2 - Unsure/Undecided	2 - Unsure/Undecided	0 – Not trustworthy at all	3 - A little trustworthy	3 - A little trustworthy	3 - A little trustworthy	4 - Very biased	2 - Unsure/Undecided	3 - A little biased	3 - A little biased	3 - A little biased	2 - Unsure/Undecided	4 - Very biased	4 - Very biased	2 - Unsure/Undecided	2 - Unsure/Undecided	2 - Unsure/Undecided	4 - Very biased	2 - Unsure/Undecided	1 - Not very biased	1 - Not very biased	Yes	Direct to consumer testing (e.g., 23andMe, Ancestry.com, Nebula Genomics)	No, I have already participated
22	Non-Hispanic	White or Caucasian		Female				Full-time (36 hours or more per week)		>$2,100	Single	Bachelor’s degree	Midwest	My medical provider (e.g., primary care provider I see, or medical specialist I see)	Researcher		1 - Not very trustworthy	4 - Very trustworthy	3 - A little trustworthy	3 - A little trustworthy	3 - A little trustworthy	3 - A little trustworthy	1 - Not very trustworthy	1 - Not very trustworthy	3 - A little trustworthy	3 - A little trustworthy	4 - Very trustworthy	1 - Not very trustworthy	3 - A little trustworthy	1 - Not very trustworthy	4 - Very trustworthy	3 - A little biased	3 - A little biased	3 - A little biased	3 - A little biased	3 - A little biased	3 - A little biased	4 - Very biased	4 - Very biased	3 - A little biased	3 - A little biased	1 - Not very biased	4 - Very biased	3 - A little biased	3 - A little biased	1 - Not very biased	No		Yes
39	Non-Hispanic	Black or African American		Female				Full-time (36 hours or more per week)		$1,101-$1,300	Married or co-habitating with partner	Associate degree	Southwest	Other	Family		0 – Not trustworthy at all	3 - A little trustworthy	3 - A little trustworthy	2 - Unsure/Undecided	0 – Not trustworthy at all	0 – Not trustworthy at all	0 – Not trustworthy at all	2 - Unsure/Undecided	2 - Unsure/Undecided	2 - Unsure/Undecided	2 - Unsure/Undecided	3 - A little trustworthy	3 - A little trustworthy	2 - Unsure/Undecided	2 - Unsure/Undecided	4 - Very biased	3 - A little biased	1 - Not very biased	1 - Not very biased	3 - A little biased	1 - Not very biased	2 - Unsure/Undecided	3 - A little biased	3 - A little biased	4 - Very biased	3 - A little biased	1 - Not very biased	1 - Not very biased	2 - Unsure/Undecided	3 - A little biased	No		No, I have already participated
35	Non-Hispanic	White or Caucasian		Female				Full-time (36 hours or more per week)		$1,501-$1,700	Married or co-habitating with partner	Bachelor’s degree	Southeast	Researcher	People experiencing similar medical concerns		0 – Not trustworthy at all	4 - Very trustworthy	2 - Unsure/Undecided	3 - A little trustworthy	1 - Not very trustworthy	3 - A little trustworthy	1 - Not very trustworthy	0 – Not trustworthy at all	0 – Not trustworthy at all	3 - A little trustworthy	4 - Very trustworthy	0 – Not trustworthy at all	3 - A little trustworthy	2 - Unsure/Undecided	4 - Very trustworthy	4 - Very biased	3 - A little biased	4 - Very biased	3 - A little biased	4 - Very biased	3 - A little biased	4 - Very biased	4 - Very biased	4 - Very biased	2 - Unsure/Undecided	2 - Unsure/Undecided	4 - Very biased	3 - A little biased	3 - A little biased	1 - Not very biased	No		No, I have already participated
26	Non-Hispanic	Black or African American	Male					Unemployed		<$500	Single	Bachelor’s degree	Southeast	Local politician	State/National politicians		3 - A little trustworthy	4 - Very trustworthy	3 - A little trustworthy	2 - Unsure/Undecided	3 - A little trustworthy	2 - Unsure/Undecided	1 - Not very trustworthy	1 - Not very trustworthy	3 - A little trustworthy	3 - A little trustworthy	3 - A little trustworthy	2 - Unsure/Undecided	3 - A little trustworthy	4 - Very trustworthy	3 - A little trustworthy	3 - A little biased	3 - A little biased	4 - Very biased	3 - A little biased	3 - A little biased	1 - Not very biased	1 - Not very biased	3 - A little biased	4 - Very biased	4 - Very biased	3 - A little biased	2 - Unsure/Undecided	3 - A little biased	3 - A little biased	3 - A little biased	No		Yes
65	Non-Hispanic	White or Caucasian		Female				Part-time		>$2,100	Divorced or separated	Doctorate, PhD, MD, or equivalent	Southeast	My medical provider (e.g., primary care provider I see, or medical specialist I see)	Researcher		0 – Not trustworthy at all	3 - A little trustworthy	3 - A little trustworthy	4 - Very trustworthy	1 - Not very trustworthy	2 - Unsure/Undecided	1 - Not very trustworthy	1 - Not very trustworthy	1 - Not very trustworthy	3 - A little trustworthy	4 - Very trustworthy	0 – Not trustworthy at all	4 - Very trustworthy	3 - A little trustworthy	3 - A little trustworthy	4 - Very biased	3 - A little biased	1 - Not very biased	1 - Not very biased	3 - A little biased	2 - Unsure/Undecided	3 - A little biased	4 - Very biased	3 - A little biased	1 - Not very biased	0 – Not biased at all	4 - Very biased	0 – Not biased at all	1 - Not very biased	1 - Not very biased	No		Yes
67	Non-Hispanic	White or Caucasian		Female				Full-time (36 hours or more per week)		>$2,100	Widowed	High school or equivalent	Northeast	My medical provider (e.g., primary care provider I see, or medical specialist I see)	My medical provider (e.g., primary care provider I see, or medical specialist I see)		0 – Not trustworthy at all	4 - Very trustworthy	3 - A little trustworthy	2 - Unsure/Undecided	0 – Not trustworthy at all	0 – Not trustworthy at all	2 - Unsure/Undecided	1 - Not very trustworthy	1 - Not very trustworthy	1 - Not very trustworthy	2 - Unsure/Undecided	2 - Unsure/Undecided	2 - Unsure/Undecided	3 - A little trustworthy	3 - A little trustworthy	4 - Very biased	1 - Not very biased	3 - A little biased	2 - Unsure/Undecided	4 - Very biased	4 - Very biased	2 - Unsure/Undecided	4 - Very biased	3 - A little biased	2 - Unsure/Undecided	2 - Unsure/Undecided	2 - Unsure/Undecided	3 - A little biased	2 - Unsure/Undecided	2 - Unsure/Undecided	No		No, I have already participated
62	Non-Hispanic	White or Caucasian		Female				Part-time		$1,301-$1,500	Married or co-habitating with partner	High school or equivalent	Northwest	My medical provider (e.g., primary care provider I see, or medical specialist I see)	Researcher		2 - Unsure/Undecided	4 - Very trustworthy	3 - A little trustworthy	3 - A little trustworthy	2 - Unsure/Undecided	3 - A little trustworthy	2 - Unsure/Undecided	2 - Unsure/Undecided	2 - Unsure/Undecided	2 - Unsure/Undecided	2 - Unsure/Undecided	2 - Unsure/Undecided	3 - A little trustworthy	3 - A little trustworthy	3 - A little trustworthy	2 - Unsure/Undecided	0 – Not biased at all	1 - Not very biased	1 - Not very biased	2 - Unsure/Undecided	2 - Unsure/Undecided	2 - Unsure/Undecided	2 - Unsure/Undecided	2 - Unsure/Undecided	2 - Unsure/Undecided	2 - Unsure/Undecided	2 - Unsure/Undecided	2 - Unsure/Undecided	1 - Not very biased	1 - Not very biased	No		Yes
30	Non-Hispanic	Black or African American	Male					Part-time		$901-$1,100	Single	High school or equivalent	Midwest	My medical provider (e.g., primary care provider I see, or medical specialist I see)	Family		3 - A little trustworthy	4 - Very trustworthy	3 - A little trustworthy	3 - A little trustworthy	2 - Unsure/Undecided	1 - Not very trustworthy	2 - Unsure/Undecided	3 - A little trustworthy	2 - Unsure/Undecided	2 - Unsure/Undecided	4 - Very trustworthy	2 - Unsure/Undecided	2 - Unsure/Undecided	2 - Unsure/Undecided	4 - Very trustworthy	3 - A little biased	0 – Not biased at all	1 - Not very biased	1 - Not very biased	3 - A little biased	0 – Not biased at all	0 – Not biased at all	4 - Very biased	2 - Unsure/Undecided	0 – Not biased at all	0 – Not biased at all	1 - Not very biased	0 – Not biased at all	2 - Unsure/Undecided	0 – Not biased at all	No		No, I have already participated
22	Non-Hispanic	White or Caucasian		Female				Full-time (36 hours or more per week)		>$2,100	Single	Bachelor’s degree	Northeast	My medical provider (e.g., primary care provider I see, or medical specialist I see)	Family		1 - Not very trustworthy	4 - Very trustworthy	4 - Very trustworthy	3 - A little trustworthy	1 - Not very trustworthy	3 - A little trustworthy	1 - Not very trustworthy	1 - Not very trustworthy	1 - Not very trustworthy	2 - Unsure/Undecided	3 - A little trustworthy	0 – Not trustworthy at all	4 - Very trustworthy	3 - A little trustworthy	4 - Very trustworthy	4 - Very biased	1 - Not very biased	3 - A little biased	3 - A little biased	4 - Very biased	3 - A little biased	4 - Very biased	4 - Very biased	3 - A little biased	2 - Unsure/Undecided	1 - Not very biased	4 - Very biased	1 - Not very biased	2 - Unsure/Undecided	1 - Not very biased	No		Yes
71	Non-Hispanic	White or Caucasian		Female				Other, please specify	retired	$701-$900	Married or co-habitating with partner	Master’s degree	Midwest	My medical provider (e.g., primary care provider I see, or medical specialist I see)	Major health organization spokesperson		3 - A little trustworthy	4 - Very trustworthy	2 - Unsure/Undecided	1 - Not very trustworthy	3 - A little trustworthy	2 - Unsure/Undecided	2 - Unsure/Undecided	1 - Not very trustworthy	3 - A little trustworthy	4 - Very trustworthy	4 - Very trustworthy	0 – Not trustworthy at all	4 - Very trustworthy	4 - Very trustworthy	4 - Very trustworthy	3 - A little biased	0 – Not biased at all	1 - Not very biased	1 - Not very biased	1 - Not very biased	2 - Unsure/Undecided	3 - A little biased	4 - Very biased	1 - Not very biased	1 - Not very biased	0 – Not biased at all	2 - Unsure/Undecided	0 – Not biased at all	0 – Not biased at all	0 – Not biased at all	No		No, I have already participated
72	Non-Hispanic	White or Caucasian		Female				Homemaker		>$2,100	Married or co-habitating with partner	Bachelor’s degree	Southeast	My medical provider (e.g., primary care provider I see, or medical specialist I see)	People experiencing similar medical concerns		1 - Not very trustworthy	4 - Very trustworthy	2 - Unsure/Undecided	2 - Unsure/Undecided	0 – Not trustworthy at all	2 - Unsure/Undecided	2 - Unsure/Undecided	2 - Unsure/Undecided	2 - Unsure/Undecided	3 - A little trustworthy	4 - Very trustworthy	2 - Unsure/Undecided	3 - A little trustworthy	4 - Very trustworthy	3 - A little trustworthy	4 - Very biased	0 – Not biased at all	2 - Unsure/Undecided	2 - Unsure/Undecided	3 - A little biased	2 - Unsure/Undecided	2 - Unsure/Undecided	4 - Very biased	3 - A little biased	1 - Not very biased	1 - Not very biased	2 - Unsure/Undecided	1 - Not very biased	0 – Not biased at all	0 – Not biased at all	No		Yes
32	Non-Hispanic	White or Caucasian	Male					Full-time (36 hours or more per week)		>$2,100	Single	Master’s degree	Southwest	My medical provider (e.g., primary care provider I see, or medical specialist I see)	People experiencing similar medical concerns		1 - Not very trustworthy	3 - A little trustworthy	3 - A little trustworthy	3 - A little trustworthy	3 - A little trustworthy	2 - Unsure/Undecided	1 - Not very trustworthy	1 - Not very trustworthy	3 - A little trustworthy	3 - A little trustworthy	4 - Very trustworthy	2 - Unsure/Undecided	3 - A little trustworthy	3 - A little trustworthy	3 - A little trustworthy	3 - A little biased	2 - Unsure/Undecided	2 - Unsure/Undecided	2 - Unsure/Undecided	3 - A little biased	4 - Very biased	4 - Very biased	4 - Very biased	2 - Unsure/Undecided	2 - Unsure/Undecided	1 - Not very biased	4 - Very biased	3 - A little biased	3 - A little biased	3 - A little biased	No		Yes
49	Non-Hispanic	White or Caucasian					Prefer not to say	Unemployed		$1,301-$1,500	Single	Technical or occupational certificate	Northeast	My medical provider (e.g., primary care provider I see, or medical specialist I see)	My medical provider (e.g., primary care provider I see, or medical specialist I see)		0 – Not trustworthy at all	3 - A little trustworthy	2 - Unsure/Undecided	0 – Not trustworthy at all	0 – Not trustworthy at all	0 – Not trustworthy at all	2 - Unsure/Undecided	0 – Not trustworthy at all	0 – Not trustworthy at all	0 – Not trustworthy at all	2 - Unsure/Undecided	2 - Unsure/Undecided	2 - Unsure/Undecided	3 - A little trustworthy	2 - Unsure/Undecided	4 - Very biased	0 – Not biased at all	0 – Not biased at all	0 – Not biased at all	4 - Very biased	4 - Very biased	2 - Unsure/Undecided	4 - Very biased	4 - Very biased	2 - Unsure/Undecided	2 - Unsure/Undecided	2 - Unsure/Undecided	2 - Unsure/Undecided	2 - Unsure/Undecided	4 - Very biased	No		Yes
74	Non-Hispanic	White or Caucasian	Male					Other, please specify	Retired	>$2,100	Married or co-habitating with partner	Bachelor’s degree	Midwest	My medical provider (e.g., primary care provider I see, or medical specialist I see)	Major health organization spokesperson		1 - Not very trustworthy	4 - Very trustworthy	1 - Not very trustworthy	1 - Not very trustworthy	2 - Unsure/Undecided	1 - Not very trustworthy	1 - Not very trustworthy	1 - Not very trustworthy	2 - Unsure/Undecided	3 - A little trustworthy	4 - Very trustworthy	0 – Not trustworthy at all	3 - A little trustworthy	3 - A little trustworthy	4 - Very trustworthy	3 - A little biased	3 - A little biased	0 – Not biased at all	2 - Unsure/Undecided	2 - Unsure/Undecided	2 - Unsure/Undecided	3 - A little biased	2 - Unsure/Undecided	1 - Not very biased	0 – Not biased at all	0 – Not biased at all	4 - Very biased	1 - Not very biased	1 - Not very biased	0 – Not biased at all	Yes	Direct to consumer testing (e.g., 23andMe, Ancestry.com, Nebula Genomics)	Yes
42	Non-Hispanic	White or Caucasian		Female				Homemaker		<$500	Married or co-habitating with partner	Some college	Southwest	My medical provider (e.g., primary care provider I see, or medical specialist I see)	Researcher		0 – Not trustworthy at all	4 - Very trustworthy	3 - A little trustworthy	3 - A little trustworthy	2 - Unsure/Undecided	1 - Not very trustworthy	2 - Unsure/Undecided	2 - Unsure/Undecided	3 - A little trustworthy	3 - A little trustworthy	3 - A little trustworthy	4 - Very trustworthy	4 - Very trustworthy	3 - A little trustworthy	4 - Very trustworthy	2 - Unsure/Undecided	0 – Not biased at all	2 - Unsure/Undecided	2 - Unsure/Undecided	2 - Unsure/Undecided	2 - Unsure/Undecided	2 - Unsure/Undecided	2 - Unsure/Undecided	2 - Unsure/Undecided	2 - Unsure/Undecided	2 - Unsure/Undecided	2 - Unsure/Undecided	2 - Unsure/Undecided	0 – Not biased at all	0 – Not biased at all	No		No, I have already participated
58	Non-Hispanic	White or Caucasian		Female				Full-time (36 hours or more per week)		>$2,100	Divorced or separated	Bachelor’s degree	Southeast	My medical provider (e.g., primary care provider I see, or medical specialist I see)	My medical provider (e.g., primary care provider I see, or medical specialist I see)		0 – Not trustworthy at all	4 - Very trustworthy	3 - A little trustworthy	3 - A little trustworthy	1 - Not very trustworthy	1 - Not very trustworthy	1 - Not very trustworthy	0 – Not trustworthy at all	0 – Not trustworthy at all	1 - Not very trustworthy	3 - A little trustworthy	1 - Not very trustworthy	4 - Very trustworthy	3 - A little trustworthy	1 - Not very trustworthy	4 - Very biased	0 – Not biased at all	1 - Not very biased	1 - Not very biased	2 - Unsure/Undecided	2 - Unsure/Undecided	2 - Unsure/Undecided	3 - A little biased	4 - Very biased	3 - A little biased	1 - Not very biased	2 - Unsure/Undecided	1 - Not very biased	1 - Not very biased	4 - Very biased	No		No, I have already participated
38	Non-Hispanic	White or Caucasian		Female				Full-time (36 hours or more per week)		>$2,100	Married or co-habitating with partner	Some college	Northeast	My medical provider (e.g., primary care provider I see, or medical specialist I see)	People experiencing similar medical concerns		1 - Not very trustworthy	4 - Very trustworthy	3 - A little trustworthy	2 - Unsure/Undecided	1 - Not very trustworthy	3 - A little trustworthy	1 - Not very trustworthy	2 - Unsure/Undecided	3 - A little trustworthy	3 - A little trustworthy	3 - A little trustworthy	1 - Not very trustworthy	3 - A little trustworthy	3 - A little trustworthy	3 - A little trustworthy	2 - Unsure/Undecided	1 - Not very biased	1 - Not very biased	2 - Unsure/Undecided	3 - A little biased	3 - A little biased	3 - A little biased	3 - A little biased	1 - Not very biased	1 - Not very biased	1 - Not very biased	3 - A little biased	3 - A little biased	1 - Not very biased	1 - Not very biased	No		Yes
48	Non-Hispanic	White or Caucasian		Female				Full-time (36 hours or more per week)		$1,701-$1,900	Married or co-habitating with partner	High school or equivalent	Southeast	My medical provider (e.g., primary care provider I see, or medical specialist I see)	My medical provider (e.g., primary care provider I see, or medical specialist I see)		1 - Not very trustworthy	4 - Very trustworthy	2 - Unsure/Undecided	2 - Unsure/Undecided	1 - Not very trustworthy	1 - Not very trustworthy	1 - Not very trustworthy	2 - Unsure/Undecided	3 - A little trustworthy	3 - A little trustworthy	3 - A little trustworthy	2 - Unsure/Undecided	3 - A little trustworthy	3 - A little trustworthy	3 - A little trustworthy	3 - A little biased	1 - Not very biased	3 - A little biased	3 - A little biased	3 - A little biased	3 - A little biased	3 - A little biased	3 - A little biased	3 - A little biased	1 - Not very biased	1 - Not very biased	1 - Not very biased	2 - Unsure/Undecided	1 - Not very biased	1 - Not very biased	No		Yes
67	Non-Hispanic	White or Caucasian		Female				Other, please specify	retired	>$2,100	Divorced or separated	Bachelor’s degree	Southeast	My medical provider (e.g., primary care provider I see, or medical specialist I see)	My medical provider (e.g., primary care provider I see, or medical specialist I see)		1 - Not very trustworthy	4 - Very trustworthy	3 - A little trustworthy	2 - Unsure/Undecided	1 - Not very trustworthy	1 - Not very trustworthy	2 - Unsure/Undecided	1 - Not very trustworthy	1 - Not very trustworthy	2 - Unsure/Undecided	3 - A little trustworthy	2 - Unsure/Undecided	3 - A little trustworthy	2 - Unsure/Undecided	2 - Unsure/Undecided	4 - Very biased	0 – Not biased at all	1 - Not very biased	1 - Not very biased	3 - A little biased	2 - Unsure/Undecided	2 - Unsure/Undecided	4 - Very biased	3 - A little biased	3 - A little biased	2 - Unsure/Undecided	1 - Not very biased	1 - Not very biased	2 - Unsure/Undecided	2 - Unsure/Undecided	No		No, I have already participated
50	Non-Hispanic	White or Caucasian		Female				Full-time (36 hours or more per week)		>$2,100	Married or co-habitating with partner	Bachelor’s degree	Midwest	Researcher	My medical provider (e.g., primary care provider I see, or medical specialist I see)		0 – Not trustworthy at all	4 - Very trustworthy	2 - Unsure/Undecided	2 - Unsure/Undecided	1 - Not very trustworthy	1 - Not very trustworthy	0 – Not trustworthy at all	0 – Not trustworthy at all	2 - Unsure/Undecided	1 - Not very trustworthy	3 - A little trustworthy	0 – Not trustworthy at all	3 - A little trustworthy	4 - Very trustworthy	4 - Very trustworthy	4 - Very biased	1 - Not very biased	2 - Unsure/Undecided	2 - Unsure/Undecided	3 - A little biased	2 - Unsure/Undecided	4 - Very biased	2 - Unsure/Undecided	2 - Unsure/Undecided	3 - A little biased	0 – Not biased at all	4 - Very biased	1 - Not very biased	0 – Not biased at all	0 – Not biased at all	No		No, I have already participated
52	Non-Hispanic	Black or African American		Female				Unemployed		<$500	Single	Bachelor’s degree	Southeast	My medical provider (e.g., primary care provider I see, or medical specialist I see)	My medical provider (e.g., primary care provider I see, or medical specialist I see)		1 - Not very trustworthy	4 - Very trustworthy	2 - Unsure/Undecided	2 - Unsure/Undecided	1 - Not very trustworthy	0 – Not trustworthy at all	2 - Unsure/Undecided	1 - Not very trustworthy	2 - Unsure/Undecided	3 - A little trustworthy	3 - A little trustworthy	3 - A little trustworthy	3 - A little trustworthy	2 - Unsure/Undecided	3 - A little trustworthy	3 - A little biased	2 - Unsure/Undecided	3 - A little biased	2 - Unsure/Undecided	3 - A little biased	3 - A little biased	2 - Unsure/Undecided	4 - Very biased	3 - A little biased	3 - A little biased	1 - Not very biased	1 - Not very biased	1 - Not very biased	3 - A little biased	1 - Not very biased	No		No, I have already participated
49	Non-Hispanic	White or Caucasian		Female				Homemaker		>$2,100	Married or co-habitating with partner	Some college	Northwest	My medical provider (e.g., primary care provider I see, or medical specialist I see)	My medical provider (e.g., primary care provider I see, or medical specialist I see)		0 – Not trustworthy at all	4 - Very trustworthy	3 - A little trustworthy	2 - Unsure/Undecided	2 - Unsure/Undecided	1 - Not very trustworthy	1 - Not very trustworthy	2 - Unsure/Undecided	2 - Unsure/Undecided	2 - Unsure/Undecided	2 - Unsure/Undecided	1 - Not very trustworthy	3 - A little trustworthy	2 - Unsure/Undecided	3 - A little trustworthy	4 - Very biased	1 - Not very biased	2 - Unsure/Undecided	2 - Unsure/Undecided	3 - A little biased	2 - Unsure/Undecided	3 - A little biased	2 - Unsure/Undecided	2 - Unsure/Undecided	2 - Unsure/Undecided	1 - Not very biased	2 - Unsure/Undecided	1 - Not very biased	1 - Not very biased	1 - Not very biased	No		No, I have already participated
57	Non-Hispanic	White or Caucasian		Female				Full-time (36 hours or more per week)		>$2,100	Divorced or separated	Master’s degree	Midwest	My medical provider (e.g., primary care provider I see, or medical specialist I see)	Researcher		0 – Not trustworthy at all	4 - Very trustworthy	2 - Unsure/Undecided	3 - A little trustworthy	0 – Not trustworthy at all	0 – Not trustworthy at all	0 – Not trustworthy at all	0 – Not trustworthy at all	1 - Not very trustworthy	1 - Not very trustworthy	4 - Very trustworthy	0 – Not trustworthy at all	2 - Unsure/Undecided	2 - Unsure/Undecided	4 - Very trustworthy	4 - Very biased	3 - A little biased	2 - Unsure/Undecided	0 – Not biased at all	4 - Very biased	4 - Very biased	4 - Very biased	4 - Very biased	4 - Very biased	3 - A little biased	1 - Not very biased	4 - Very biased	3 - A little biased	3 - A little biased	0 – Not biased at all	No		No, I have already participated
55	Non-Hispanic	White or Caucasian		Female				Disabled		$1,101-$1,300	Divorced or separated	Bachelor’s degree	Northeast	My medical provider (e.g., primary care provider I see, or medical specialist I see)	Major health organization spokesperson		0 – Not trustworthy at all	4 - Very trustworthy	3 - A little trustworthy	2 - Unsure/Undecided	0 – Not trustworthy at all	0 – Not trustworthy at all	2 - Unsure/Undecided	0 – Not trustworthy at all	3 - A little trustworthy	2 - Unsure/Undecided	1 - Not very trustworthy	0 – Not trustworthy at all	3 - A little trustworthy	3 - A little trustworthy	4 - Very trustworthy	1 - Not very biased	2 - Unsure/Undecided	2 - Unsure/Undecided	2 - Unsure/Undecided	1 - Not very biased	0 – Not biased at all	0 – Not biased at all	1 - Not very biased	0 – Not biased at all	0 – Not biased at all	0 – Not biased at all	0 – Not biased at all	0 – Not biased at all	0 – Not biased at all	0 – Not biased at all	No		No, I have already participated
78	Non-Hispanic	White or Caucasian	Male					Part-time		$1,701-$1,900	Married or co-habitating with partner	Doctorate, PhD, MD, or equivalent	Southeast	My medical provider (e.g., primary care provider I see, or medical specialist I see)	People experiencing similar medical concerns		1 - Not very trustworthy	4 - Very trustworthy	2 - Unsure/Undecided	2 - Unsure/Undecided	0 – Not trustworthy at all	1 - Not very trustworthy	0 – Not trustworthy at all	1 - Not very trustworthy	2 - Unsure/Undecided	1 - Not very trustworthy	2 - Unsure/Undecided	0 – Not trustworthy at all	3 - A little trustworthy	2 - Unsure/Undecided	3 - A little trustworthy	3 - A little biased	4 - Very biased	3 - A little biased	3 - A little biased	3 - A little biased	3 - A little biased	3 - A little biased	3 - A little biased	2 - Unsure/Undecided	4 - Very biased	2 - Unsure/Undecided	4 - Very biased	2 - Unsure/Undecided	2 - Unsure/Undecided	1 - Not very biased	No		No, I have already participated
44	Non-Hispanic	White or Caucasian	Male					Other, please specify	retired	>$2,100	Divorced or separated	Associate degree	Midwest	My medical provider (e.g., primary care provider I see, or medical specialist I see)	My medical provider (e.g., primary care provider I see, or medical specialist I see)		2 - Unsure/Undecided	4 - Very trustworthy	4 - Very trustworthy	3 - A little trustworthy	1 - Not very trustworthy	4 - Very trustworthy	2 - Unsure/Undecided	1 - Not very trustworthy	1 - Not very trustworthy	1 - Not very trustworthy	4 - Very trustworthy	4 - Very trustworthy	4 - Very trustworthy	4 - Very trustworthy	4 - Very trustworthy	3 - A little biased	0 – Not biased at all	3 - A little biased	3 - A little biased	3 - A little biased	4 - Very biased	3 - A little biased	4 - Very biased	4 - Very biased	4 - Very biased	0 – Not biased at all	0 – Not biased at all	0 – Not biased at all	0 – Not biased at all	0 – Not biased at all	No		No, I have already participated
26	Non-Hispanic	Black or African American		Female				Student		<$500	Single	High school or equivalent	Southeast	My medical provider (e.g., primary care provider I see, or medical specialist I see)	Family		4 - Very trustworthy	2 - Unsure/Undecided	2 - Unsure/Undecided	2 - Unsure/Undecided	2 - Unsure/Undecided	0 – Not trustworthy at all	0 – Not trustworthy at all	0 – Not trustworthy at all	0 – Not trustworthy at all	4 - Very trustworthy	2 - Unsure/Undecided	4 - Very trustworthy	2 - Unsure/Undecided	2 - Unsure/Undecided	2 - Unsure/Undecided	4 - Very biased	3 - A little biased	4 - Very biased	3 - A little biased	4 - Very biased	2 - Unsure/Undecided	2 - Unsure/Undecided	2 - Unsure/Undecided	0 – Not biased at all	4 - Very biased	2 - Unsure/Undecided	4 - Very biased	3 - A little biased	4 - Very biased	2 - Unsure/Undecided	No		No, I have already participated
36	Non-Hispanic	White or Caucasian	Male					Full-time (36 hours or more per week)		>$2,100	Married or co-habitating with partner	Bachelor’s degree	Northwest	My medical provider (e.g., primary care provider I see, or medical specialist I see)	Family		2 - Unsure/Undecided	4 - Very trustworthy	3 - A little trustworthy	2 - Unsure/Undecided	1 - Not very trustworthy	2 - Unsure/Undecided	3 - A little trustworthy	3 - A little trustworthy	2 - Unsure/Undecided	2 - Unsure/Undecided	2 - Unsure/Undecided	3 - A little trustworthy	2 - Unsure/Undecided	2 - Unsure/Undecided	4 - Very trustworthy	2 - Unsure/Undecided	4 - Very biased	3 - A little biased	2 - Unsure/Undecided	2 - Unsure/Undecided	2 - Unsure/Undecided	2 - Unsure/Undecided	3 - A little biased	2 - Unsure/Undecided	3 - A little biased	3 - A little biased	2 - Unsure/Undecided	2 - Unsure/Undecided	3 - A little biased	3 - A little biased	Yes	Genetic screening ordered by your doctor	Yes
47	Non-Hispanic	White or Caucasian		Female				Disabled		$1,301-$1,500	Married or co-habitating with partner	Some college	Northeast	My medical provider (e.g., primary care provider I see, or medical specialist I see)	People experiencing similar medical concerns		2 - Unsure/Undecided	3 - A little trustworthy	3 - A little trustworthy	3 - A little trustworthy	2 - Unsure/Undecided	3 - A little trustworthy	2 - Unsure/Undecided	1 - Not very trustworthy	0 – Not trustworthy at all	3 - A little trustworthy	3 - A little trustworthy	2 - Unsure/Undecided	3 - A little trustworthy	3 - A little trustworthy	0 – Not trustworthy at all	3 - A little biased	1 - Not very biased	3 - A little biased	3 - A little biased	3 - A little biased	3 - A little biased	3 - A little biased	4 - Very biased	4 - Very biased	1 - Not very biased	1 - Not very biased	3 - A little biased	3 - A little biased	1 - Not very biased	4 - Very biased	Yes	Direct to consumer testing (e.g., 23andMe, Ancestry.com, Nebula Genomics)	Yes
49	Non-Hispanic	White or Caucasian		Female				Part-time		$901-$1,100	Married or co-habitating with partner	Bachelor’s degree	Northeast	Major health organization spokesperson	Major health organization spokesperson		2 - Unsure/Undecided	1 - Not very trustworthy	3 - A little trustworthy	3 - A little trustworthy	3 - A little trustworthy	2 - Unsure/Undecided	2 - Unsure/Undecided	3 - A little trustworthy	3 - A little trustworthy	3 - A little trustworthy	3 - A little trustworthy	2 - Unsure/Undecided	3 - A little trustworthy	3 - A little trustworthy	3 - A little trustworthy	3 - A little biased	1 - Not very biased	2 - Unsure/Undecided	2 - Unsure/Undecided	2 - Unsure/Undecided	2 - Unsure/Undecided	2 - Unsure/Undecided	3 - A little biased	3 - A little biased	3 - A little biased	2 - Unsure/Undecided	3 - A little biased	3 - A little biased	2 - Unsure/Undecided	3 - A little biased	No		No, I have already participated
50	Non-Hispanic	White or Caucasian		Female				Full-time (36 hours or more per week)		>$2,100	Divorced or separated	Bachelor’s degree	Midwest	My medical provider (e.g., primary care provider I see, or medical specialist I see)	Friends		3 - A little trustworthy	4 - Very trustworthy	3 - A little trustworthy	3 - A little trustworthy	3 - A little trustworthy	2 - Unsure/Undecided	3 - A little trustworthy	1 - Not very trustworthy	3 - A little trustworthy	3 - A little trustworthy	3 - A little trustworthy	3 - A little trustworthy	4 - Very trustworthy	4 - Very trustworthy	1 - Not very trustworthy	3 - A little biased	3 - A little biased	1 - Not very biased	1 - Not very biased	3 - A little biased	2 - Unsure/Undecided	3 - A little biased	4 - Very biased	3 - A little biased	3 - A little biased	3 - A little biased	3 - A little biased	3 - A little biased	2 - Unsure/Undecided	4 - Very biased	No		Yes
58	Non-Hispanic	White or Caucasian	Male					Other, please specify	Retired	>$2,100	Divorced or separated	Bachelor’s degree	Southeast	My medical provider (e.g., primary care provider I see, or medical specialist I see)	Major health organization spokesperson		1 - Not very trustworthy	4 - Very trustworthy	3 - A little trustworthy	2 - Unsure/Undecided	2 - Unsure/Undecided	1 - Not very trustworthy	1 - Not very trustworthy	2 - Unsure/Undecided	2 - Unsure/Undecided	3 - A little trustworthy	3 - A little trustworthy	0 – Not trustworthy at all	3 - A little trustworthy	4 - Very trustworthy	4 - Very trustworthy	2 - Unsure/Undecided	1 - Not very biased	1 - Not very biased	2 - Unsure/Undecided	1 - Not very biased	4 - Very biased	4 - Very biased	2 - Unsure/Undecided	2 - Unsure/Undecided	2 - Unsure/Undecided	2 - Unsure/Undecided	4 - Very biased	2 - Unsure/Undecided	2 - Unsure/Undecided	2 - Unsure/Undecided	No		Yes
46	Non-Hispanic	Black or African American	Male					Full-time (36 hours or more per week)		$1,501-$1,700	Single	Some college	Southeast	My medical provider (e.g., primary care provider I see, or medical specialist I see)	My medical provider (e.g., primary care provider I see, or medical specialist I see)		2 - Unsure/Undecided	2 - Unsure/Undecided	3 - A little trustworthy	1 - Not very trustworthy	0 – Not trustworthy at all	4 - Very trustworthy	3 - A little trustworthy	2 - Unsure/Undecided	2 - Unsure/Undecided	3 - A little trustworthy	4 - Very trustworthy	4 - Very trustworthy	3 - A little trustworthy	4 - Very trustworthy	4 - Very trustworthy	1 - Not very biased	0 – Not biased at all	0 – Not biased at all	2 - Unsure/Undecided	2 - Unsure/Undecided	2 - Unsure/Undecided	3 - A little biased	2 - Unsure/Undecided	3 - A little biased	3 - A little biased	1 - Not very biased	1 - Not very biased	1 - Not very biased	0 – Not biased at all	0 – Not biased at all	No		No, I have already participated
79	Non-Hispanic	White or Caucasian		Female				Unemployed		>$2,100	Widowed	Master’s degree	Southwest	My medical provider (e.g., primary care provider I see, or medical specialist I see)	Researcher		1 - Not very trustworthy	4 - Very trustworthy	3 - A little trustworthy	3 - A little trustworthy	1 - Not very trustworthy	3 - A little trustworthy	3 - A little trustworthy	2 - Unsure/Undecided	3 - A little trustworthy	2 - Unsure/Undecided	3 - A little trustworthy	2 - Unsure/Undecided	3 - A little trustworthy	3 - A little trustworthy	3 - A little trustworthy	4 - Very biased	0 – Not biased at all	0 – Not biased at all	2 - Unsure/Undecided	3 - A little biased	3 - A little biased	3 - A little biased	2 - Unsure/Undecided	3 - A little biased	3 - A little biased	2 - Unsure/Undecided	1 - Not very biased	0 – Not biased at all	1 - Not very biased	0 – Not biased at all	Yes	Genetic screening ordered by your doctor	No, I have already participated
73	Non-Hispanic	White or Caucasian		Female				Unemployed		>$2,100	Married or co-habitating with partner	Some college	Southeast	My medical provider (e.g., primary care provider I see, or medical specialist I see)	Researcher		1 - Not very trustworthy	4 - Very trustworthy	3 - A little trustworthy	3 - A little trustworthy	2 - Unsure/Undecided	2 - Unsure/Undecided	2 - Unsure/Undecided	2 - Unsure/Undecided	2 - Unsure/Undecided	3 - A little trustworthy	3 - A little trustworthy	3 - A little trustworthy	3 - A little trustworthy	3 - A little trustworthy	4 - Very trustworthy	3 - A little biased	0 – Not biased at all	0 – Not biased at all	1 - Not very biased	1 - Not very biased	2 - Unsure/Undecided	2 - Unsure/Undecided	2 - Unsure/Undecided	1 - Not very biased	0 – Not biased at all	0 – Not biased at all	0 – Not biased at all	0 – Not biased at all	0 – Not biased at all	0 – Not biased at all	No		Yes
58	Non-Hispanic	White or Caucasian		Female				Full-time (36 hours or more per week)		>$2,100	Married or co-habitating with partner	Bachelor’s degree	Midwest	My medical provider (e.g., primary care provider I see, or medical specialist I see)	People experiencing similar medical concerns		2 - Unsure/Undecided	4 - Very trustworthy	3 - A little trustworthy	3 - A little trustworthy	3 - A little trustworthy	3 - A little trustworthy	2 - Unsure/Undecided	2 - Unsure/Undecided	2 - Unsure/Undecided	3 - A little trustworthy	3 - A little trustworthy	2 - Unsure/Undecided	3 - A little trustworthy	2 - Unsure/Undecided	2 - Unsure/Undecided	4 - Very biased	1 - Not very biased	2 - Unsure/Undecided	2 - Unsure/Undecided	3 - A little biased	3 - A little biased	3 - A little biased	3 - A little biased	3 - A little biased	1 - Not very biased	1 - Not very biased	2 - Unsure/Undecided	1 - Not very biased	2 - Unsure/Undecided	2 - Unsure/Undecided	No		No, I have already participated
77	Non-Hispanic	White or Caucasian		Female				Other, please specify	Retired	$1,501-$1,700	Divorced or separated	Bachelor’s degree	Northeast	My medical provider (e.g., primary care provider I see, or medical specialist I see)	People experiencing similar medical concerns		0 – Not trustworthy at all	4 - Very trustworthy	3 - A little trustworthy	2 - Unsure/Undecided	0 – Not trustworthy at all	0 – Not trustworthy at all	0 – Not trustworthy at all	0 – Not trustworthy at all	3 - A little trustworthy	3 - A little trustworthy	3 - A little trustworthy	0 – Not trustworthy at all	2 - Unsure/Undecided	3 - A little trustworthy	3 - A little trustworthy	3 - A little biased	1 - Not very biased	0 – Not biased at all	0 – Not biased at all	1 - Not very biased	1 - Not very biased	2 - Unsure/Undecided	4 - Very biased	2 - Unsure/Undecided	1 - Not very biased	1 - Not very biased	2 - Unsure/Undecided	2 - Unsure/Undecided	1 - Not very biased	1 - Not very biased	No		No, I have already participated
44	Non-Hispanic	Black or African American		Female				Part-time		$901-$1,100	Single	Some college	Northwest	My medical provider (e.g., primary care provider I see, or medical specialist I see)	My medical provider (e.g., primary care provider I see, or medical specialist I see)		4 - Very trustworthy	4 - Very trustworthy	4 - Very trustworthy	4 - Very trustworthy	4 - Very trustworthy	4 - Very trustworthy	4 - Very trustworthy	4 - Very trustworthy	4 - Very trustworthy	4 - Very trustworthy	4 - Very trustworthy	4 - Very trustworthy	4 - Very trustworthy	4 - Very trustworthy	4 - Very trustworthy	2 - Unsure/Undecided	2 - Unsure/Undecided	3 - A little biased	0 – Not biased at all	1 - Not very biased	2 - Unsure/Undecided	2 - Unsure/Undecided	3 - A little biased	3 - A little biased	3 - A little biased	3 - A little biased	1 - Not very biased	0 – Not biased at all	0 – Not biased at all	2 - Unsure/Undecided	No		Yes
65	Non-Hispanic	White or Caucasian		Female				Part-time		>$2,100	Married or co-habitating with partner	Technical or occupational certificate	Northwest	My medical provider (e.g., primary care provider I see, or medical specialist I see)	Researcher		0 – Not trustworthy at all	4 - Very trustworthy	3 - A little trustworthy	2 - Unsure/Undecided	3 - A little trustworthy	3 - A little trustworthy	3 - A little trustworthy	3 - A little trustworthy	3 - A little trustworthy	3 - A little trustworthy	4 - Very trustworthy	3 - A little trustworthy	4 - Very trustworthy	3 - A little trustworthy	2 - Unsure/Undecided	2 - Unsure/Undecided	0 – Not biased at all	3 - A little biased	3 - A little biased	2 - Unsure/Undecided	2 - Unsure/Undecided	3 - A little biased	4 - Very biased	3 - A little biased	3 - A little biased	0 – Not biased at all	3 - A little biased	1 - Not very biased	1 - Not very biased	1 - Not very biased	No		No, I have already participated
63	Non-Hispanic	White or Caucasian		Female				Other, please specify	Retired	$1,501-$1,700	Divorced or separated	Some college	Northeast	My medical provider (e.g., primary care provider I see, or medical specialist I see)	My medical provider (e.g., primary care provider I see, or medical specialist I see)		0 – Not trustworthy at all	3 - A little trustworthy	2 - Unsure/Undecided	3 - A little trustworthy	3 - A little trustworthy	0 – Not trustworthy at all	0 – Not trustworthy at all	0 – Not trustworthy at all	0 – Not trustworthy at all	3 - A little trustworthy	3 - A little trustworthy	0 – Not trustworthy at all	3 - A little trustworthy	3 - A little trustworthy	3 - A little trustworthy	2 - Unsure/Undecided	3 - A little biased	0 – Not biased at all	0 – Not biased at all	3 - A little biased	3 - A little biased	0 – Not biased at all	4 - Very biased	4 - Very biased	1 - Not very biased	1 - Not very biased	3 - A little biased	0 – Not biased at all	1 - Not very biased	1 - Not very biased	No		No, I have already participated
64	Non-Hispanic	White or Caucasian		Female				Full-time (36 hours or more per week)		>$2,100	Divorced or separated	Master’s degree	Southeast	My medical provider (e.g., primary care provider I see, or medical specialist I see)	Family		0 – Not trustworthy at all	4 - Very trustworthy	4 - Very trustworthy	3 - A little trustworthy	0 – Not trustworthy at all	1 - Not very trustworthy	1 - Not very trustworthy	0 – Not trustworthy at all	0 – Not trustworthy at all	2 - Unsure/Undecided	2 - Unsure/Undecided	0 – Not trustworthy at all	2 - Unsure/Undecided	2 - Unsure/Undecided	2 - Unsure/Undecided	4 - Very biased	1 - Not very biased	0 – Not biased at all	2 - Unsure/Undecided	3 - A little biased	3 - A little biased	3 - A little biased	4 - Very biased	4 - Very biased	1 - Not very biased	1 - Not very biased	2 - Unsure/Undecided	1 - Not very biased	1 - Not very biased	1 - Not very biased	No		No, I have already participated
44	Non-Hispanic	White or Caucasian		Female				Other, please specify	Freelancer	>$2,100	Divorced or separated	Associate degree	Southwest	People experiencing similar medical concerns	My medical provider (e.g., primary care provider I see, or medical specialist I see)		1 - Not very trustworthy	3 - A little trustworthy	3 - A little trustworthy	2 - Unsure/Undecided	1 - Not very trustworthy	1 - Not very trustworthy	1 - Not very trustworthy	0 – Not trustworthy at all	0 – Not trustworthy at all	3 - A little trustworthy	3 - A little trustworthy	2 - Unsure/Undecided	3 - A little trustworthy	4 - Very trustworthy	1 - Not very trustworthy	4 - Very biased	2 - Unsure/Undecided	3 - A little biased	3 - A little biased	2 - Unsure/Undecided	2 - Unsure/Undecided	2 - Unsure/Undecided	4 - Very biased	4 - Very biased	3 - A little biased	2 - Unsure/Undecided	2 - Unsure/Undecided	2 - Unsure/Undecided	1 - Not very biased	4 - Very biased	No		Yes
21	Non-Hispanic	White or Caucasian		Female				Part-time		$701-$900	Single	Some college	Southwest	My medical provider (e.g., primary care provider I see, or medical specialist I see)	My medical provider (e.g., primary care provider I see, or medical specialist I see)		2 - Unsure/Undecided	4 - Very trustworthy	3 - A little trustworthy	3 - A little trustworthy	1 - Not very trustworthy	2 - Unsure/Undecided	0 – Not trustworthy at all	2 - Unsure/Undecided	0 – Not trustworthy at all	2 - Unsure/Undecided	0 – Not trustworthy at all	2 - Unsure/Undecided	3 - A little trustworthy	1 - Not very trustworthy	0 – Not trustworthy at all	4 - Very biased	1 - Not very biased	1 - Not very biased	1 - Not very biased	4 - Very biased	4 - Very biased	2 - Unsure/Undecided	3 - A little biased	3 - A little biased	1 - Not very biased	1 - Not very biased	1 - Not very biased	1 - Not very biased	1 - Not very biased	2 - Unsure/Undecided	No		Yes
66	Non-Hispanic	White or Caucasian	Male					Other, please specify	retired	>$2,100	Single	Bachelor’s degree	Northeast	My medical provider (e.g., primary care provider I see, or medical specialist I see)	My medical provider (e.g., primary care provider I see, or medical specialist I see)		1 - Not very trustworthy	4 - Very trustworthy	3 - A little trustworthy	2 - Unsure/Undecided	2 - Unsure/Undecided	1 - Not very trustworthy	1 - Not very trustworthy	2 - Unsure/Undecided	3 - A little trustworthy	3 - A little trustworthy	4 - Very trustworthy	0 – Not trustworthy at all	4 - Very trustworthy	4 - Very trustworthy	4 - Very trustworthy	2 - Unsure/Undecided	0 – Not biased at all	0 – Not biased at all	2 - Unsure/Undecided	1 - Not very biased	2 - Unsure/Undecided	3 - A little biased	2 - Unsure/Undecided	2 - Unsure/Undecided	1 - Not very biased	0 – Not biased at all	3 - A little biased	0 – Not biased at all	0 – Not biased at all	0 – Not biased at all	No		Yes
38	Non-Hispanic	White or Caucasian	Male					Disabled		<$500	Married or co-habitating with partner	High school or equivalent	Northeast	My medical provider (e.g., primary care provider I see, or medical specialist I see)	Researcher		0 – Not trustworthy at all	4 - Very trustworthy	3 - A little trustworthy	3 - A little trustworthy	0 – Not trustworthy at all	2 - Unsure/Undecided	0 – Not trustworthy at all	0 – Not trustworthy at all	3 - A little trustworthy	3 - A little trustworthy	4 - Very trustworthy	0 – Not trustworthy at all	4 - Very trustworthy	3 - A little trustworthy	3 - A little trustworthy	4 - Very biased	2 - Unsure/Undecided	3 - A little biased	3 - A little biased	4 - Very biased	2 - Unsure/Undecided	4 - Very biased	4 - Very biased	3 - A little biased	3 - A little biased	1 - Not very biased	4 - Very biased	1 - Not very biased	1 - Not very biased	1 - Not very biased	No		Yes
23	Non-Hispanic	Black or African American		Female				Full-time (36 hours or more per week)		$1,101-$1,300	Single	Bachelor’s degree	Southwest	My medical provider (e.g., primary care provider I see, or medical specialist I see)	State/National politicians		2 - Unsure/Undecided	4 - Very trustworthy	3 - A little trustworthy	4 - Very trustworthy	2 - Unsure/Undecided	2 - Unsure/Undecided	2 - Unsure/Undecided	3 - A little trustworthy	4 - Very trustworthy	1 - Not very trustworthy	3 - A little trustworthy	1 - Not very trustworthy	2 - Unsure/Undecided	2 - Unsure/Undecided	2 - Unsure/Undecided	2 - Unsure/Undecided	2 - Unsure/Undecided	4 - Very biased	1 - Not very biased	2 - Unsure/Undecided	2 - Unsure/Undecided	2 - Unsure/Undecided	0 – Not biased at all	2 - Unsure/Undecided	3 - A little biased	4 - Very biased	4 - Very biased	2 - Unsure/Undecided	4 - Very biased	2 - Unsure/Undecided	No		Yes
64	Non-Hispanic	White or Caucasian	Male					Other, please specify	Self-employed educational consultant	>$2,100	Married or co-habitating with partner	Doctorate, PhD, MD, or equivalent	Northeast	My medical provider (e.g., primary care provider I see, or medical specialist I see)	People experiencing similar medical concerns		0 – Not trustworthy at all	4 - Very trustworthy	3 - A little trustworthy	2 - Unsure/Undecided	2 - Unsure/Undecided	2 - Unsure/Undecided	2 - Unsure/Undecided	0 – Not trustworthy at all	2 - Unsure/Undecided	1 - Not very trustworthy	2 - Unsure/Undecided	2 - Unsure/Undecided	3 - A little trustworthy	2 - Unsure/Undecided	0 – Not trustworthy at all	4 - Very biased	2 - Unsure/Undecided	2 - Unsure/Undecided	2 - Unsure/Undecided	2 - Unsure/Undecided	2 - Unsure/Undecided	2 - Unsure/Undecided	2 - Unsure/Undecided	2 - Unsure/Undecided	1 - Not very biased	2 - Unsure/Undecided	2 - Unsure/Undecided	2 - Unsure/Undecided	2 - Unsure/Undecided	0 – Not biased at all	No		No, I have already participated
77	Non-Hispanic	White or Caucasian		Female				Other, please specify	retired	>$2,100	Divorced or separated	Some college	Southwest	My medical provider (e.g., primary care provider I see, or medical specialist I see)	Researcher		0 – Not trustworthy at all	4 - Very trustworthy	2 - Unsure/Undecided	2 - Unsure/Undecided	1 - Not very trustworthy	2 - Unsure/Undecided	2 - Unsure/Undecided	0 – Not trustworthy at all	2 - Unsure/Undecided	2 - Unsure/Undecided	2 - Unsure/Undecided	2 - Unsure/Undecided	3 - A little trustworthy	2 - Unsure/Undecided	3 - A little trustworthy	4 - Very biased	1 - Not very biased	1 - Not very biased	1 - Not very biased	3 - A little biased	1 - Not very biased	1 - Not very biased	3 - A little biased	3 - A little biased	2 - Unsure/Undecided	1 - Not very biased	1 - Not very biased	1 - Not very biased	2 - Unsure/Undecided	1 - Not very biased	No		No, I have already participated
55	Non-Hispanic	White or Caucasian	Male					Full-time (36 hours or more per week)		>$2,100	Married or co-habitating with partner	Bachelor’s degree	Midwest	My medical provider (e.g., primary care provider I see, or medical specialist I see)	People experiencing similar medical concerns		0 – Not trustworthy at all	4 - Very trustworthy	2 - Unsure/Undecided	2 - Unsure/Undecided	1 - Not very trustworthy	1 - Not very trustworthy	1 - Not very trustworthy	1 - Not very trustworthy	1 - Not very trustworthy	3 - A little trustworthy	3 - A little trustworthy	3 - A little trustworthy	4 - Very trustworthy	3 - A little trustworthy	1 - Not very trustworthy	4 - Very biased	0 – Not biased at all	0 – Not biased at all	0 – Not biased at all	3 - A little biased	2 - Unsure/Undecided	1 - Not very biased	3 - A little biased	3 - A little biased	0 – Not biased at all	3 - A little biased	1 - Not very biased	0 – Not biased at all	2 - Unsure/Undecided	4 - Very biased	No		Yes
87	Non-Hispanic	White or Caucasian		Female				Other, please specify	Retired	$1,701-$1,900	Widowed	Some college	Northwest	My medical provider (e.g., primary care provider I see, or medical specialist I see)	Researcher		0 – Not trustworthy at all	4 - Very trustworthy	4 - Very trustworthy	1 - Not very trustworthy	0 – Not trustworthy at all	0 – Not trustworthy at all	0 – Not trustworthy at all	0 – Not trustworthy at all	0 – Not trustworthy at all	3 - A little trustworthy	4 - Very trustworthy	0 – Not trustworthy at all	4 - Very trustworthy	3 - A little trustworthy	4 - Very trustworthy	4 - Very biased	1 - Not very biased	0 – Not biased at all	2 - Unsure/Undecided	4 - Very biased	4 - Very biased	4 - Very biased	4 - Very biased	4 - Very biased	1 - Not very biased	1 - Not very biased	4 - Very biased	0 – Not biased at all	3 - A little biased	0 – Not biased at all	No		Yes
21	Non-Hispanic	White or Caucasian		Female				Student		<$500	Single	Bachelor’s degree	Northeast	My medical provider (e.g., primary care provider I see, or medical specialist I see)	People experiencing similar medical concerns		1 - Not very trustworthy	4 - Very trustworthy	3 - A little trustworthy	3 - A little trustworthy	2 - Unsure/Undecided	1 - Not very trustworthy	2 - Unsure/Undecided	2 - Unsure/Undecided	3 - A little trustworthy	3 - A little trustworthy	4 - Very trustworthy	0 – Not trustworthy at all	4 - Very trustworthy	1 - Not very trustworthy	4 - Very trustworthy	4 - Very biased	1 - Not very biased	3 - A little biased	3 - A little biased	4 - Very biased	4 - Very biased	3 - A little biased	4 - Very biased	3 - A little biased	1 - Not very biased	0 – Not biased at all	2 - Unsure/Undecided	1 - Not very biased	2 - Unsure/Undecided	0 – Not biased at all	No		No, I have already participated
38	Non-Hispanic	White or Caucasian		Female				Full-time (36 hours or more per week)		$1,501-$1,700	Married or co-habitating with partner	Bachelor’s degree	Midwest	My medical provider (e.g., primary care provider I see, or medical specialist I see)	People experiencing similar medical concerns		3 - A little trustworthy	4 - Very trustworthy	4 - Very trustworthy	3 - A little trustworthy	3 - A little trustworthy	3 - A little trustworthy	3 - A little trustworthy	2 - Unsure/Undecided	2 - Unsure/Undecided	2 - Unsure/Undecided	3 - A little trustworthy	3 - A little trustworthy	4 - Very trustworthy	3 - A little trustworthy	4 - Very trustworthy	3 - A little biased	1 - Not very biased	1 - Not very biased	2 - Unsure/Undecided	3 - A little biased	2 - Unsure/Undecided	1 - Not very biased	3 - A little biased	3 - A little biased	3 - A little biased	1 - Not very biased	1 - Not very biased	1 - Not very biased	3 - A little biased	1 - Not very biased	No		Yes
69	Non-Hispanic	White or Caucasian		Female				Other, please specify	Retired	>$2,100	Widowed	High school or equivalent	Northeast	My medical provider (e.g., primary care provider I see, or medical specialist I see)	People experiencing similar medical concerns		1 - Not very trustworthy	4 - Very trustworthy	4 - Very trustworthy	4 - Very trustworthy	2 - Unsure/Undecided	2 - Unsure/Undecided	2 - Unsure/Undecided	2 - Unsure/Undecided	1 - Not very trustworthy	3 - A little trustworthy	3 - A little trustworthy	2 - Unsure/Undecided	3 - A little trustworthy	3 - A little trustworthy	3 - A little trustworthy	3 - A little biased	1 - Not very biased	1 - Not very biased	1 - Not very biased	3 - A little biased	2 - Unsure/Undecided	3 - A little biased	3 - A little biased	3 - A little biased	1 - Not very biased	1 - Not very biased	2 - Unsure/Undecided	3 - A little biased	3 - A little biased	1 - Not very biased	No		Yes
37	Non-Hispanic	Black or African American	Male					Full-time (36 hours or more per week)		>$2,100	Single	High school or equivalent	Midwest	My medical provider (e.g., primary care provider I see, or medical specialist I see)	My medical provider (e.g., primary care provider I see, or medical specialist I see)		2 - Unsure/Undecided	4 - Very trustworthy	4 - Very trustworthy	3 - A little trustworthy	0 – Not trustworthy at all	2 - Unsure/Undecided	4 - Very trustworthy	2 - Unsure/Undecided	0 – Not trustworthy at all	0 – Not trustworthy at all	2 - Unsure/Undecided	4 - Very trustworthy	4 - Very trustworthy	4 - Very trustworthy	3 - A little trustworthy	2 - Unsure/Undecided	1 - Not very biased	1 - Not very biased	1 - Not very biased	4 - Very biased	3 - A little biased	1 - Not very biased	4 - Very biased	3 - A little biased	4 - Very biased	2 - Unsure/Undecided	1 - Not very biased	1 - Not very biased	2 - Unsure/Undecided	2 - Unsure/Undecided	Yes	Genetic screening ordered by your doctor	No, I have already participated
40	Non-Hispanic	White or Caucasian	Male					Full-time (36 hours or more per week)		$500-$700	Married or co-habitating with partner	Master’s degree	Northeast	My medical provider (e.g., primary care provider I see, or medical specialist I see)	Friends		4 - Very trustworthy	4 - Very trustworthy	4 - Very trustworthy	4 - Very trustworthy	3 - A little trustworthy	3 - A little trustworthy	4 - Very trustworthy	3 - A little trustworthy	3 - A little trustworthy	3 - A little trustworthy	2 - Unsure/Undecided	3 - A little trustworthy	4 - Very trustworthy	3 - A little trustworthy	3 - A little trustworthy	0 – Not biased at all	1 - Not very biased	2 - Unsure/Undecided	0 – Not biased at all	3 - A little biased	0 – Not biased at all	3 - A little biased	1 - Not very biased	0 – Not biased at all	0 – Not biased at all	1 - Not very biased	1 - Not very biased	0 – Not biased at all	3 - A little biased	2 - Unsure/Undecided	Yes	Genetic screening ordered by your doctor	Yes
23	Non-Hispanic	Black or African American	Male					Unemployed		$1,101-$1,300	Single	Some college	Southwest	Friends	My medical provider (e.g., primary care provider I see, or medical specialist I see)		0 – Not trustworthy at all	3 - A little trustworthy	3 - A little trustworthy	3 - A little trustworthy	3 - A little trustworthy	3 - A little trustworthy	3 - A little trustworthy	2 - Unsure/Undecided	2 - Unsure/Undecided	2 - Unsure/Undecided	2 - Unsure/Undecided	4 - Very trustworthy	2 - Unsure/Undecided	3 - A little trustworthy	3 - A little trustworthy	2 - Unsure/Undecided	2 - Unsure/Undecided	2 - Unsure/Undecided	2 - Unsure/Undecided	2 - Unsure/Undecided	2 - Unsure/Undecided	2 - Unsure/Undecided	2 - Unsure/Undecided	2 - Unsure/Undecided	2 - Unsure/Undecided	2 - Unsure/Undecided	2 - Unsure/Undecided	2 - Unsure/Undecided	2 - Unsure/Undecided	2 - Unsure/Undecided	No		No, I have already participated
28	Non-Hispanic	White or Caucasian		Female				Full-time (36 hours or more per week)		>$2,100	Single	Master’s degree	Northeast	Researcher	Personal stories/accounts online		3 - A little trustworthy	4 - Very trustworthy	3 - A little trustworthy	2 - Unsure/Undecided	1 - Not very trustworthy	2 - Unsure/Undecided	0 – Not trustworthy at all	1 - Not very trustworthy	1 - Not very trustworthy	2 - Unsure/Undecided	4 - Very trustworthy	0 – Not trustworthy at all	2 - Unsure/Undecided	3 - A little trustworthy	4 - Very trustworthy	3 - A little biased	3 - A little biased	4 - Very biased	4 - Very biased	4 - Very biased	2 - Unsure/Undecided	4 - Very biased	4 - Very biased	4 - Very biased	3 - A little biased	0 – Not biased at all	4 - Very biased	3 - A little biased	3 - A little biased	1 - Not very biased	No		Yes
57	Non-Hispanic	White or Caucasian		Female				Disabled		$1,101-$1,300	Widowed	High school or equivalent	Midwest	My medical provider (e.g., primary care provider I see, or medical specialist I see)	Family		1 - Not very trustworthy	4 - Very trustworthy	4 - Very trustworthy	3 - A little trustworthy	1 - Not very trustworthy	1 - Not very trustworthy	1 - Not very trustworthy	0 – Not trustworthy at all	1 - Not very trustworthy	2 - Unsure/Undecided	2 - Unsure/Undecided	2 - Unsure/Undecided	3 - A little trustworthy	2 - Unsure/Undecided	2 - Unsure/Undecided	0 – Not biased at all	3 - A little biased	3 - A little biased	3 - A little biased	1 - Not very biased	1 - Not very biased	1 - Not very biased	1 - Not very biased	1 - Not very biased	0 – Not biased at all	1 - Not very biased	0 – Not biased at all	2 - Unsure/Undecided	2 - Unsure/Undecided	3 - A little biased	No		Yes
42	Non-Hispanic	Black or African American		Female				Unemployed		$1,101-$1,300	Single	High school or equivalent	Northeast	My medical provider (e.g., primary care provider I see, or medical specialist I see)	Researcher		0 – Not trustworthy at all	4 - Very trustworthy	3 - A little trustworthy	3 - A little trustworthy	1 - Not very trustworthy	1 - Not very trustworthy	2 - Unsure/Undecided	3 - A little trustworthy	4 - Very trustworthy	3 - A little trustworthy	4 - Very trustworthy	2 - Unsure/Undecided	4 - Very trustworthy	4 - Very trustworthy	4 - Very trustworthy	2 - Unsure/Undecided	0 – Not biased at all	0 – Not biased at all	1 - Not very biased	0 – Not biased at all	2 - Unsure/Undecided	2 - Unsure/Undecided	1 - Not very biased	1 - Not very biased	0 – Not biased at all	1 - Not very biased	2 - Unsure/Undecided	0 – Not biased at all	0 – Not biased at all	0 – Not biased at all	No		Yes
61	Non-Hispanic	White or Caucasian		Female				Disabled		$1,701-$1,900	Divorced or separated	Some college	Northeast	My medical provider (e.g., primary care provider I see, or medical specialist I see)	Major health organization spokesperson		0 – Not trustworthy at all	4 - Very trustworthy	3 - A little trustworthy	2 - Unsure/Undecided	0 – Not trustworthy at all	0 – Not trustworthy at all	0 – Not trustworthy at all	0 – Not trustworthy at all	1 - Not very trustworthy	1 - Not very trustworthy	3 - A little trustworthy	0 – Not trustworthy at all	0 – Not trustworthy at all	0 – Not trustworthy at all	3 - A little trustworthy	4 - Very biased	0 – Not biased at all	2 - Unsure/Undecided	2 - Unsure/Undecided	4 - Very biased	4 - Very biased	4 - Very biased	4 - Very biased	2 - Unsure/Undecided	2 - Unsure/Undecided	2 - Unsure/Undecided	4 - Very biased	2 - Unsure/Undecided	2 - Unsure/Undecided	1 - Not very biased	Yes	Genetic testing for a research study	No, I have already participated
59	Non-Hispanic	White or Caucasian		Female				Full-time (36 hours or more per week)		>$2,100	Divorced or separated	Bachelor’s degree	Southeast	My medical provider (e.g., primary care provider I see, or medical specialist I see)	My medical provider (e.g., primary care provider I see, or medical specialist I see)		0 – Not trustworthy at all	4 - Very trustworthy	3 - A little trustworthy	3 - A little trustworthy	1 - Not very trustworthy	2 - Unsure/Undecided	2 - Unsure/Undecided	0 – Not trustworthy at all	2 - Unsure/Undecided	3 - A little trustworthy	4 - Very trustworthy	2 - Unsure/Undecided	3 - A little trustworthy	3 - A little trustworthy	4 - Very trustworthy	3 - A little biased	0 – Not biased at all	3 - A little biased	3 - A little biased	4 - Very biased	2 - Unsure/Undecided	2 - Unsure/Undecided	4 - Very biased	3 - A little biased	3 - A little biased	0 – Not biased at all	2 - Unsure/Undecided	1 - Not very biased	3 - A little biased	1 - Not very biased	Yes	Genetic testing for a research study	Yes
45	Non-Hispanic	White or Caucasian	Male					Full-time (36 hours or more per week)		>$2,100	Single	Some college	Northwest	My medical provider (e.g., primary care provider I see, or medical specialist I see)	My medical provider (e.g., primary care provider I see, or medical specialist I see)		2 - Unsure/Undecided	4 - Very trustworthy	3 - A little trustworthy	3 - A little trustworthy	2 - Unsure/Undecided	4 - Very trustworthy	3 - A little trustworthy	2 - Unsure/Undecided	3 - A little trustworthy	3 - A little trustworthy	4 - Very trustworthy	2 - Unsure/Undecided	4 - Very trustworthy	3 - A little trustworthy	4 - Very trustworthy	3 - A little biased	0 – Not biased at all	3 - A little biased	3 - A little biased	4 - Very biased	1 - Not very biased	2 - Unsure/Undecided	3 - A little biased	3 - A little biased	1 - Not very biased	0 – Not biased at all	2 - Unsure/Undecided	1 - Not very biased	1 - Not very biased	0 – Not biased at all	No		Yes
65	Non-Hispanic	White or Caucasian	Male					Other, please specify	Retired	$1,701-$1,900	Single	Some college	Southeast	Other	Friends		1 - Not very trustworthy	4 - Very trustworthy	2 - Unsure/Undecided	2 - Unsure/Undecided	3 - A little trustworthy	3 - A little trustworthy	1 - Not very trustworthy	2 - Unsure/Undecided	3 - A little trustworthy	2 - Unsure/Undecided	3 - A little trustworthy	3 - A little trustworthy	4 - Very trustworthy	2 - Unsure/Undecided	3 - A little trustworthy	3 - A little biased	2 - Unsure/Undecided	3 - A little biased	2 - Unsure/Undecided	3 - A little biased	1 - Not very biased	2 - Unsure/Undecided	4 - Very biased	2 - Unsure/Undecided	2 - Unsure/Undecided	1 - Not very biased	2 - Unsure/Undecided	1 - Not very biased	2 - Unsure/Undecided	3 - A little biased	No		Yes
66	Non-Hispanic	White or Caucasian		Female				Other, please specify	retired	$1,501-$1,700	Widowed	Bachelor’s degree	Southwest	My medical provider (e.g., primary care provider I see, or medical specialist I see)	Major health organization spokesperson		4 - Very trustworthy	4 - Very trustworthy	2 - Unsure/Undecided	2 - Unsure/Undecided	2 - Unsure/Undecided	2 - Unsure/Undecided	1 - Not very trustworthy	1 - Not very trustworthy	3 - A little trustworthy	3 - A little trustworthy	4 - Very trustworthy	1 - Not very trustworthy	4 - Very trustworthy	3 - A little trustworthy	4 - Very trustworthy	4 - Very biased	1 - Not very biased	2 - Unsure/Undecided	2 - Unsure/Undecided	2 - Unsure/Undecided	3 - A little biased	3 - A little biased	4 - Very biased	2 - Unsure/Undecided	2 - Unsure/Undecided	1 - Not very biased	3 - A little biased	1 - Not very biased	1 - Not very biased	1 - Not very biased	No		Yes
33	Non-Hispanic	White or Caucasian		Female				Full-time (36 hours or more per week)		$1,901-$2,100	Single	Some college	Southwest	My medical provider (e.g., primary care provider I see, or medical specialist I see)	People experiencing similar medical concerns		2 - Unsure/Undecided	4 - Very trustworthy	2 - Unsure/Undecided	3 - A little trustworthy	1 - Not very trustworthy	2 - Unsure/Undecided	2 - Unsure/Undecided	2 - Unsure/Undecided	3 - A little trustworthy	2 - Unsure/Undecided	4 - Very trustworthy	2 - Unsure/Undecided	3 - A little trustworthy	2 - Unsure/Undecided	2 - Unsure/Undecided	4 - Very biased	2 - Unsure/Undecided	3 - A little biased	3 - A little biased	4 - Very biased	3 - A little biased	3 - A little biased	3 - A little biased	2 - Unsure/Undecided	4 - Very biased	1 - Not very biased	2 - Unsure/Undecided	3 - A little biased	2 - Unsure/Undecided	2 - Unsure/Undecided	No		No, I have already participated
66	Non-Hispanic	Black or African American		Female				Disabled		$901-$1,100	Single	Bachelor’s degree	Midwest	My medical provider (e.g., primary care provider I see, or medical specialist I see)	People experiencing similar medical concerns		1 - Not very trustworthy	3 - A little trustworthy	3 - A little trustworthy	3 - A little trustworthy	3 - A little trustworthy	2 - Unsure/Undecided	3 - A little trustworthy	2 - Unsure/Undecided	3 - A little trustworthy	3 - A little trustworthy	3 - A little trustworthy	3 - A little trustworthy	3 - A little trustworthy	4 - Very trustworthy	3 - A little trustworthy	4 - Very biased	3 - A little biased	3 - A little biased	3 - A little biased	3 - A little biased	2 - Unsure/Undecided	3 - A little biased	3 - A little biased	3 - A little biased	4 - Very biased	4 - Very biased	4 - Very biased	3 - A little biased	3 - A little biased	3 - A little biased	No		Yes
24	Non-Hispanic	White or Caucasian		Female				Part-time		$901-$1,100	Married or co-habitating with partner	Associate degree	Southeast	My medical provider (e.g., primary care provider I see, or medical specialist I see)	Genetic counselor		0 – Not trustworthy at all	4 - Very trustworthy	1 - Not very trustworthy	1 - Not very trustworthy	0 – Not trustworthy at all	2 - Unsure/Undecided	0 – Not trustworthy at all	0 – Not trustworthy at all	0 – Not trustworthy at all	0 – Not trustworthy at all	3 - A little trustworthy	0 – Not trustworthy at all	2 - Unsure/Undecided	0 – Not trustworthy at all	3 - A little trustworthy	2 - Unsure/Undecided	0 – Not biased at all	2 - Unsure/Undecided	2 - Unsure/Undecided	2 - Unsure/Undecided	2 - Unsure/Undecided	4 - Very biased	2 - Unsure/Undecided	2 - Unsure/Undecided	2 - Unsure/Undecided	2 - Unsure/Undecided	4 - Very biased	2 - Unsure/Undecided	2 - Unsure/Undecided	2 - Unsure/Undecided	Yes	Genetic screening ordered by your doctor	No, I have already participated
66	Non-Hispanic	White or Caucasian	Male					Other, please specify	Retired	>$2,100	Married or co-habitating with partner	Some college	Midwest	My medical provider (e.g., primary care provider I see, or medical specialist I see)	Major health organization spokesperson		1 - Not very trustworthy	4 - Very trustworthy	2 - Unsure/Undecided	2 - Unsure/Undecided	1 - Not very trustworthy	1 - Not very trustworthy	1 - Not very trustworthy	1 - Not very trustworthy	1 - Not very trustworthy	1 - Not very trustworthy	3 - A little trustworthy	1 - Not very trustworthy	3 - A little trustworthy	3 - A little trustworthy	4 - Very trustworthy	4 - Very biased	0 – Not biased at all	2 - Unsure/Undecided	2 - Unsure/Undecided	4 - Very biased	2 - Unsure/Undecided	2 - Unsure/Undecided	2 - Unsure/Undecided	2 - Unsure/Undecided	2 - Unsure/Undecided	3 - A little biased	2 - Unsure/Undecided	1 - Not very biased	1 - Not very biased	1 - Not very biased	No		No, I have already participated
48	Non-Hispanic	White or Caucasian		Female				Full-time (36 hours or more per week)		<$500	Widowed	Some college	Southwest	My medical provider (e.g., primary care provider I see, or medical specialist I see)	Family		3 - A little trustworthy	3 - A little trustworthy	3 - A little trustworthy	2 - Unsure/Undecided	2 - Unsure/Undecided	2 - Unsure/Undecided	2 - Unsure/Undecided	4 - Very trustworthy	3 - A little trustworthy	3 - A little trustworthy	3 - A little trustworthy	3 - A little trustworthy	2 - Unsure/Undecided	2 - Unsure/Undecided	3 - A little trustworthy	4 - Very biased	3 - A little biased	3 - A little biased	4 - Very biased	4 - Very biased	1 - Not very biased	1 - Not very biased	2 - Unsure/Undecided	2 - Unsure/Undecided	4 - Very biased	3 - A little biased	4 - Very biased	3 - A little biased	2 - Unsure/Undecided	2 - Unsure/Undecided	No		Yes
49	Non-Hispanic	White or Caucasian		Female				Full-time (36 hours or more per week)		>$2,100	Married or co-habitating with partner	Master’s degree	Southeast	My medical provider (e.g., primary care provider I see, or medical specialist I see)	Researcher		0 – Not trustworthy at all	4 - Very trustworthy	3 - A little trustworthy	3 - A little trustworthy	2 - Unsure/Undecided	2 - Unsure/Undecided	2 - Unsure/Undecided	2 - Unsure/Undecided	3 - A little trustworthy	3 - A little trustworthy	4 - Very trustworthy	2 - Unsure/Undecided	3 - A little trustworthy	3 - A little trustworthy	3 - A little trustworthy	4 - Very biased	0 – Not biased at all	1 - Not very biased	1 - Not very biased	3 - A little biased	2 - Unsure/Undecided	3 - A little biased	4 - Very biased	3 - A little biased	2 - Unsure/Undecided	3 - A little biased	4 - Very biased	1 - Not very biased	1 - Not very biased	1 - Not very biased	Yes	Genetic testing for a research study	No, I have already participated
23	Non-Hispanic	White or Caucasian		Female				Full-time (36 hours or more per week)		$1,301-$1,500	Single	Associate degree	Southeast	My medical provider (e.g., primary care provider I see, or medical specialist I see)	Family		0 – Not trustworthy at all	4 - Very trustworthy	3 - A little trustworthy	2 - Unsure/Undecided	0 – Not trustworthy at all	2 - Unsure/Undecided	0 – Not trustworthy at all	0 – Not trustworthy at all	0 – Not trustworthy at all	1 - Not very trustworthy	2 - Unsure/Undecided	0 – Not trustworthy at all	2 - Unsure/Undecided	1 - Not very trustworthy	2 - Unsure/Undecided	4 - Very biased	2 - Unsure/Undecided	4 - Very biased	4 - Very biased	2 - Unsure/Undecided	3 - A little biased	3 - A little biased	3 - A little biased	3 - A little biased	2 - Unsure/Undecided	2 - Unsure/Undecided	4 - Very biased	2 - Unsure/Undecided	2 - Unsure/Undecided	2 - Unsure/Undecided	No		Yes
53	Non-Hispanic	White or Caucasian	Male					Unemployed		$901-$1,100	Married or co-habitating with partner	Technical or occupational certificate	Midwest	My medical provider (e.g., primary care provider I see, or medical specialist I see)	People experiencing similar medical concerns		0 – Not trustworthy at all	3 - A little trustworthy	3 - A little trustworthy	3 - A little trustworthy	2 - Unsure/Undecided	2 - Unsure/Undecided	3 - A little trustworthy	1 - Not very trustworthy	2 - Unsure/Undecided	2 - Unsure/Undecided	3 - A little trustworthy	3 - A little trustworthy	3 - A little trustworthy	3 - A little trustworthy	3 - A little trustworthy	4 - Very biased	3 - A little biased	3 - A little biased	3 - A little biased	3 - A little biased	3 - A little biased	3 - A little biased	3 - A little biased	4 - Very biased	4 - Very biased	3 - A little biased	3 - A little biased	3 - A little biased	3 - A little biased	3 - A little biased	No		Yes
75	Non-Hispanic	White or Caucasian	Male					Unemployed		>$2,100	Single	Master’s degree	Northeast	My medical provider (e.g., primary care provider I see, or medical specialist I see)	Family		3 - A little trustworthy	4 - Very trustworthy	4 - Very trustworthy	3 - A little trustworthy	1 - Not very trustworthy	1 - Not very trustworthy	1 - Not very trustworthy	0 – Not trustworthy at all	0 – Not trustworthy at all	3 - A little trustworthy	3 - A little trustworthy	1 - Not very trustworthy	3 - A little trustworthy	3 - A little trustworthy	3 - A little trustworthy	3 - A little biased	1 - Not very biased	1 - Not very biased	1 - Not very biased	4 - Very biased	3 - A little biased	3 - A little biased	4 - Very biased	4 - Very biased	1 - Not very biased	3 - A little biased	4 - Very biased	1 - Not very biased	1 - Not very biased	1 - Not very biased	No		No, I have already participated
61	Non-Hispanic	White or Caucasian		Female				Prefer not to answer		>$2,100	Married or co-habitating with partner	Bachelor’s degree	Southeast	My medical provider (e.g., primary care provider I see, or medical specialist I see)	Researcher		0 – Not trustworthy at all	4 - Very trustworthy	3 - A little trustworthy	3 - A little trustworthy	2 - Unsure/Undecided	0 – Not trustworthy at all	2 - Unsure/Undecided	2 - Unsure/Undecided	2 - Unsure/Undecided	3 - A little trustworthy	3 - A little trustworthy	3 - A little trustworthy	3 - A little trustworthy	3 - A little trustworthy	3 - A little trustworthy	4 - Very biased	1 - Not very biased	1 - Not very biased	1 - Not very biased	3 - A little biased	2 - Unsure/Undecided	3 - A little biased	3 - A little biased	3 - A little biased	3 - A little biased	2 - Unsure/Undecided	3 - A little biased	1 - Not very biased	1 - Not very biased	1 - Not very biased	No		No, I have already participated
28	Non-Hispanic	White or Caucasian		Female				Homemaker		<$500	Single	High school or equivalent	Northwest	Other	Other	google	2 - Unsure/Undecided	3 - A little trustworthy	1 - Not very trustworthy	1 - Not very trustworthy	1 - Not very trustworthy	1 - Not very trustworthy	1 - Not very trustworthy	0 – Not trustworthy at all	1 - Not very trustworthy	4 - Very trustworthy	4 - Very trustworthy	1 - Not very trustworthy	1 - Not very trustworthy	3 - A little trustworthy	2 - Unsure/Undecided	2 - Unsure/Undecided	3 - A little biased	3 - A little biased	2 - Unsure/Undecided	2 - Unsure/Undecided	3 - A little biased	3 - A little biased	3 - A little biased	2 - Unsure/Undecided	1 - Not very biased	1 - Not very biased	2 - Unsure/Undecided	3 - A little biased	2 - Unsure/Undecided	4 - Very biased	No		Yes
78	Non-Hispanic	White or Caucasian		Female				Other, please specify	Retired	>$2,100	Divorced or separated	Some college	Southeast	My medical provider (e.g., primary care provider I see, or medical specialist I see)	My medical provider (e.g., primary care provider I see, or medical specialist I see)		1 - Not very trustworthy	4 - Very trustworthy	4 - Very trustworthy	4 - Very trustworthy	1 - Not very trustworthy	1 - Not very trustworthy	1 - Not very trustworthy	0 – Not trustworthy at all	2 - Unsure/Undecided	0 – Not trustworthy at all	3 - A little trustworthy	4 - Very trustworthy	4 - Very trustworthy	1 - Not very trustworthy	2 - Unsure/Undecided	4 - Very biased	1 - Not very biased	0 – Not biased at all	0 – Not biased at all	4 - Very biased	4 - Very biased	3 - A little biased	4 - Very biased	3 - A little biased	4 - Very biased	1 - Not very biased	3 - A little biased	0 – Not biased at all	2 - Unsure/Undecided	3 - A little biased	No		No, I have already participated
62	Non-Hispanic	White or Caucasian	Male					Full-time (36 hours or more per week)		>$2,100	Married or co-habitating with partner	Some college	Southeast	My medical provider (e.g., primary care provider I see, or medical specialist I see)	Researcher		0 – Not trustworthy at all	4 - Very trustworthy	3 - A little trustworthy	3 - A little trustworthy	3 - A little trustworthy	3 - A little trustworthy	0 – Not trustworthy at all	0 – Not trustworthy at all	0 – Not trustworthy at all	0 – Not trustworthy at all	3 - A little trustworthy	0 – Not trustworthy at all	3 - A little trustworthy	0 – Not trustworthy at all	4 - Very trustworthy	4 - Very biased	0 – Not biased at all	4 - Very biased	4 - Very biased	4 - Very biased	2 - Unsure/Undecided	4 - Very biased	4 - Very biased	4 - Very biased	1 - Not very biased	2 - Unsure/Undecided	4 - Very biased	1 - Not very biased	4 - Very biased	1 - Not very biased	No		Yes
66	Non-Hispanic	White or Caucasian		Female				Other, please specify	Retired	$1,501-$1,700	Divorced or separated	High school or equivalent	Southeast	My medical provider (e.g., primary care provider I see, or medical specialist I see)	Researcher		1 - Not very trustworthy	3 - A little trustworthy	2 - Unsure/Undecided	0 – Not trustworthy at all	3 - A little trustworthy	0 – Not trustworthy at all	0 – Not trustworthy at all	0 – Not trustworthy at all	0 – Not trustworthy at all	3 - A little trustworthy	3 - A little trustworthy	0 – Not trustworthy at all	1 - Not very trustworthy	3 - A little trustworthy	0 – Not trustworthy at all	3 - A little biased	1 - Not very biased	3 - A little biased	3 - A little biased	3 - A little biased	3 - A little biased	3 - A little biased	3 - A little biased	3 - A little biased	1 - Not very biased	2 - Unsure/Undecided	2 - Unsure/Undecided	3 - A little biased	1 - Not very biased	2 - Unsure/Undecided	No		Yes
53	Non-Hispanic	White or Caucasian		Female				Full-time (36 hours or more per week)		$1,101-$1,300	Divorced or separated	Bachelor’s degree	Northeast	Major health organization spokesperson	My medical provider (e.g., primary care provider I see, or medical specialist I see)		1 - Not very trustworthy	4 - Very trustworthy	2 - Unsure/Undecided	3 - A little trustworthy	0 – Not trustworthy at all	0 – Not trustworthy at all	0 – Not trustworthy at all	0 – Not trustworthy at all	3 - A little trustworthy	3 - A little trustworthy	4 - Very trustworthy	0 – Not trustworthy at all	4 - Very trustworthy	3 - A little trustworthy	4 - Very trustworthy	4 - Very biased	3 - A little biased	3 - A little biased	0 – Not biased at all	4 - Very biased	2 - Unsure/Undecided	4 - Very biased	4 - Very biased	2 - Unsure/Undecided	3 - A little biased	0 – Not biased at all	4 - Very biased	1 - Not very biased	1 - Not very biased	0 – Not biased at all	No		Yes
85	Non-Hispanic	White or Caucasian		Female				Homemaker		$1,301-$1,500	Married or co-habitating with partner	Master’s degree	Northwest	My medical provider (e.g., primary care provider I see, or medical specialist I see)	Other	CDC	0 – Not trustworthy at all	4 - Very trustworthy	3 - A little trustworthy	2 - Unsure/Undecided	2 - Unsure/Undecided	1 - Not very trustworthy	2 - Unsure/Undecided	1 - Not very trustworthy	2 - Unsure/Undecided	3 - A little trustworthy	3 - A little trustworthy	0 – Not trustworthy at all	2 - Unsure/Undecided	3 - A little trustworthy	4 - Very trustworthy	4 - Very biased	0 – Not biased at all	2 - Unsure/Undecided	2 - Unsure/Undecided	2 - Unsure/Undecided	2 - Unsure/Undecided	2 - Unsure/Undecided	4 - Very biased	3 - A little biased	2 - Unsure/Undecided	1 - Not very biased	2 - Unsure/Undecided	2 - Unsure/Undecided	1 - Not very biased	1 - Not very biased	No		Yes
45	Non-Hispanic	White or Caucasian		Female				Disabled		$901-$1,100	Married or co-habitating with partner	High school or equivalent	Midwest	Major health organization spokesperson	My medical provider (e.g., primary care provider I see, or medical specialist I see)		3 - A little trustworthy	3 - A little trustworthy	3 - A little trustworthy	3 - A little trustworthy	3 - A little trustworthy	2 - Unsure/Undecided	2 - Unsure/Undecided	2 - Unsure/Undecided	3 - A little trustworthy	3 - A little trustworthy	4 - Very trustworthy	2 - Unsure/Undecided	3 - A little trustworthy	3 - A little trustworthy	4 - Very trustworthy	2 - Unsure/Undecided	3 - A little biased	2 - Unsure/Undecided	2 - Unsure/Undecided	3 - A little biased	2 - Unsure/Undecided	2 - Unsure/Undecided	2 - Unsure/Undecided	2 - Unsure/Undecided	1 - Not very biased	1 - Not very biased	3 - A little biased	1 - Not very biased	2 - Unsure/Undecided	1 - Not very biased	Yes	Genetic screening ordered by your doctor	Yes
51	Non-Hispanic	White or Caucasian	Male					Disabled		$901-$1,100	Divorced or separated	High school or equivalent	Midwest	My medical provider (e.g., primary care provider I see, or medical specialist I see)	Genetic counselor		3 - A little trustworthy	4 - Very trustworthy	3 - A little trustworthy	3 - A little trustworthy	0 – Not trustworthy at all	3 - A little trustworthy	3 - A little trustworthy	3 - A little trustworthy	3 - A little trustworthy	3 - A little trustworthy	3 - A little trustworthy	1 - Not very trustworthy	4 - Very trustworthy	2 - Unsure/Undecided	2 - Unsure/Undecided	4 - Very biased	0 – Not biased at all	2 - Unsure/Undecided	3 - A little biased	4 - Very biased	2 - Unsure/Undecided	2 - Unsure/Undecided	4 - Very biased	3 - A little biased	3 - A little biased	3 - A little biased	3 - A little biased	1 - Not very biased	2 - Unsure/Undecided	3 - A little biased	No		Yes
71	Non-Hispanic	White or Caucasian		Female				Other, please specify	Retired	$901-$1,100	Divorced or separated	High school or equivalent	Midwest	My medical provider (e.g., primary care provider I see, or medical specialist I see)	Major health organization spokesperson		2 - Unsure/Undecided	3 - A little trustworthy	4 - Very trustworthy	2 - Unsure/Undecided	1 - Not very trustworthy	2 - Unsure/Undecided	3 - A little trustworthy	0 – Not trustworthy at all	3 - A little trustworthy	3 - A little trustworthy	3 - A little trustworthy	3 - A little trustworthy	2 - Unsure/Undecided	3 - A little trustworthy	4 - Very trustworthy	3 - A little biased	1 - Not very biased	0 – Not biased at all	2 - Unsure/Undecided	3 - A little biased	2 - Unsure/Undecided	1 - Not very biased	4 - Very biased	2 - Unsure/Undecided	2 - Unsure/Undecided	3 - A little biased	1 - Not very biased	1 - Not very biased	3 - A little biased	1 - Not very biased	No		Yes
29	Non-Hispanic	Black or African American	Male					Part-time		$701-$900	Single	High school or equivalent	Northwest	Family	Local politician		3 - A little trustworthy	3 - A little trustworthy	4 - Very trustworthy	3 - A little trustworthy	2 - Unsure/Undecided	3 - A little trustworthy	3 - A little trustworthy	3 - A little trustworthy	3 - A little trustworthy	3 - A little trustworthy	3 - A little trustworthy	4 - Very trustworthy	2 - Unsure/Undecided	3 - A little trustworthy	3 - A little trustworthy	3 - A little biased	3 - A little biased	3 - A little biased	2 - Unsure/Undecided	3 - A little biased	3 - A little biased	2 - Unsure/Undecided	3 - A little biased	3 - A little biased	3 - A little biased	4 - Very biased	3 - A little biased	3 - A little biased	3 - A little biased	3 - A little biased	Yes	Direct to consumer testing (e.g., 23andMe, Ancestry.com, Nebula Genomics)	Yes
30	Non-Hispanic	White or Caucasian		Female				Full-time (36 hours or more per week)		>$2,100	Single	Bachelor’s degree	Southeast	My medical provider (e.g., primary care provider I see, or medical specialist I see)	People experiencing similar medical concerns		0 – Not trustworthy at all	3 - A little trustworthy	2 - Unsure/Undecided	0 – Not trustworthy at all	0 – Not trustworthy at all	1 - Not very trustworthy	0 – Not trustworthy at all	0 – Not trustworthy at all	0 – Not trustworthy at all	3 - A little trustworthy	4 - Very trustworthy	0 – Not trustworthy at all	2 - Unsure/Undecided	2 - Unsure/Undecided	4 - Very trustworthy	0 – Not biased at all	4 - Very biased	3 - A little biased	3 - A little biased	2 - Unsure/Undecided	3 - A little biased	4 - Very biased	0 – Not biased at all	0 – Not biased at all	0 – Not biased at all	0 – Not biased at all	4 - Very biased	2 - Unsure/Undecided	0 – Not biased at all	0 – Not biased at all	No		Yes
32	Non-Hispanic	White or Caucasian		Female				Full-time (36 hours or more per week)		$1,901-$2,100	Widowed	Bachelor’s degree	Southeast	People experiencing similar medical concerns	My medical provider (e.g., primary care provider I see, or medical specialist I see)		1 - Not very trustworthy	3 - A little trustworthy	4 - Very trustworthy	1 - Not very trustworthy	3 - A little trustworthy	2 - Unsure/Undecided	2 - Unsure/Undecided	1 - Not very trustworthy	1 - Not very trustworthy	3 - A little trustworthy	3 - A little trustworthy	3 - A little trustworthy	3 - A little trustworthy	1 - Not very trustworthy	3 - A little trustworthy	3 - A little biased	4 - Very biased	1 - Not very biased	1 - Not very biased	3 - A little biased	2 - Unsure/Undecided	1 - Not very biased	4 - Very biased	3 - A little biased	1 - Not very biased	1 - Not very biased	1 - Not very biased	1 - Not very biased	3 - A little biased	3 - A little biased	Yes	Genetic screening ordered by your doctor	Yes
75	Non-Hispanic	White or Caucasian		Female				Other, please specify	Retired	>$2,100	Married or co-habitating with partner	Associate degree	Southeast	My medical provider (e.g., primary care provider I see, or medical specialist I see)	Researcher		1 - Not very trustworthy	4 - Very trustworthy	3 - A little trustworthy	3 - A little trustworthy	0 – Not trustworthy at all	0 – Not trustworthy at all	0 – Not trustworthy at all	1 - Not very trustworthy	2 - Unsure/Undecided	3 - A little trustworthy	4 - Very trustworthy	0 – Not trustworthy at all	3 - A little trustworthy	3 - A little trustworthy	4 - Very trustworthy	4 - Very biased	0 – Not biased at all	1 - Not very biased	1 - Not very biased	2 - Unsure/Undecided	4 - Very biased	4 - Very biased	4 - Very biased	3 - A little biased	0 – Not biased at all	0 – Not biased at all	4 - Very biased	0 – Not biased at all	0 – Not biased at all	0 – Not biased at all	No		Yes
70	Non-Hispanic	White or Caucasian		Female				Other, please specify	Retired	$1,301-$1,500	Widowed	High school or equivalent	Southeast	My medical provider (e.g., primary care provider I see, or medical specialist I see)	My medical provider (e.g., primary care provider I see, or medical specialist I see)		1 - Not very trustworthy	3 - A little trustworthy	2 - Unsure/Undecided	1 - Not very trustworthy	0 – Not trustworthy at all	0 – Not trustworthy at all	0 – Not trustworthy at all	1 - Not very trustworthy	1 - Not very trustworthy	2 - Unsure/Undecided	2 - Unsure/Undecided	2 - Unsure/Undecided	3 - A little trustworthy	4 - Very trustworthy	2 - Unsure/Undecided	2 - Unsure/Undecided	3 - A little biased	2 - Unsure/Undecided	2 - Unsure/Undecided	0 – Not biased at all	2 - Unsure/Undecided	0 – Not biased at all	2 - Unsure/Undecided	2 - Unsure/Undecided	0 – Not biased at all	2 - Unsure/Undecided	2 - Unsure/Undecided	0 – Not biased at all	0 – Not biased at all	0 – Not biased at all	No		Yes
50	Non-Hispanic	White or Caucasian		Female				Unemployed		$901-$1,100	Married or co-habitating with partner	High school or equivalent	Southeast	My medical provider (e.g., primary care provider I see, or medical specialist I see)	Family		1 - Not very trustworthy	4 - Very trustworthy	3 - A little trustworthy	2 - Unsure/Undecided	1 - Not very trustworthy	2 - Unsure/Undecided	2 - Unsure/Undecided	1 - Not very trustworthy	1 - Not very trustworthy	1 - Not very trustworthy	3 - A little trustworthy	2 - Unsure/Undecided	3 - A little trustworthy	3 - A little trustworthy	4 - Very trustworthy	2 - Unsure/Undecided	0 – Not biased at all	1 - Not very biased	2 - Unsure/Undecided	4 - Very biased	3 - A little biased	2 - Unsure/Undecided	3 - A little biased	4 - Very biased	2 - Unsure/Undecided	1 - Not very biased	2 - Unsure/Undecided	1 - Not very biased	1 - Not very biased	0 – Not biased at all	No		No, I have already participated
65	Non-Hispanic	White or Caucasian		Female				Part-time		$1,301-$1,500	Divorced or separated	Technical or occupational certificate	Southeast	My medical provider (e.g., primary care provider I see, or medical specialist I see)	Major health organization spokesperson		1 - Not very trustworthy	4 - Very trustworthy	1 - Not very trustworthy	2 - Unsure/Undecided	2 - Unsure/Undecided	2 - Unsure/Undecided	1 - Not very trustworthy	2 - Unsure/Undecided	3 - A little trustworthy	3 - A little trustworthy	3 - A little trustworthy	2 - Unsure/Undecided	2 - Unsure/Undecided	2 - Unsure/Undecided	3 - A little trustworthy	4 - Very biased	2 - Unsure/Undecided	3 - A little biased	3 - A little biased	3 - A little biased	3 - A little biased	3 - A little biased	3 - A little biased	3 - A little biased	2 - Unsure/Undecided	1 - Not very biased	3 - A little biased	2 - Unsure/Undecided	1 - Not very biased	1 - Not very biased	No		Yes
47	Non-Hispanic	White or Caucasian		Female				Full-time (36 hours or more per week)		>$2,100	Married or co-habitating with partner	Bachelor’s degree	Midwest	My medical provider (e.g., primary care provider I see, or medical specialist I see)	Friends		0 – Not trustworthy at all	4 - Very trustworthy	0 – Not trustworthy at all	3 - A little trustworthy	2 - Unsure/Undecided	2 - Unsure/Undecided	2 - Unsure/Undecided	2 - Unsure/Undecided	2 - Unsure/Undecided	3 - A little trustworthy	3 - A little trustworthy	2 - Unsure/Undecided	2 - Unsure/Undecided	3 - A little trustworthy	2 - Unsure/Undecided	2 - Unsure/Undecided	1 - Not very biased	2 - Unsure/Undecided	2 - Unsure/Undecided	3 - A little biased	3 - A little biased	2 - Unsure/Undecided	2 - Unsure/Undecided	3 - A little biased	3 - A little biased	2 - Unsure/Undecided	2 - Unsure/Undecided	1 - Not very biased	2 - Unsure/Undecided	2 - Unsure/Undecided	No		Yes
68	Non-Hispanic	White or Caucasian		Female				Other, please specify	Retired	$1,901-$2,100	Single	Associate degree	Midwest	My medical provider (e.g., primary care provider I see, or medical specialist I see)	Researcher		3 - A little trustworthy	4 - Very trustworthy	3 - A little trustworthy	3 - A little trustworthy	3 - A little trustworthy	2 - Unsure/Undecided	3 - A little trustworthy	1 - Not very trustworthy	1 - Not very trustworthy	3 - A little trustworthy	4 - Very trustworthy	1 - Not very trustworthy	4 - Very trustworthy	4 - Very trustworthy	4 - Very trustworthy	3 - A little biased	0 – Not biased at all	1 - Not very biased	1 - Not very biased	2 - Unsure/Undecided	2 - Unsure/Undecided	3 - A little biased	3 - A little biased	3 - A little biased	3 - A little biased	1 - Not very biased	3 - A little biased	0 – Not biased at all	1 - Not very biased	0 – Not biased at all	Yes	Genetic screening ordered by your doctor	No, I have already participated
67	Non-Hispanic	White or Caucasian		Female				Other, please specify	retired	$701-$900	Married or co-habitating with partner	Some college	Midwest	Major health organization spokesperson	Major health organization spokesperson		1 - Not very trustworthy	3 - A little trustworthy	2 - Unsure/Undecided	2 - Unsure/Undecided	2 - Unsure/Undecided	2 - Unsure/Undecided	2 - Unsure/Undecided	2 - Unsure/Undecided	2 - Unsure/Undecided	3 - A little trustworthy	4 - Very trustworthy	2 - Unsure/Undecided	3 - A little trustworthy	3 - A little trustworthy	4 - Very trustworthy	2 - Unsure/Undecided	1 - Not very biased	2 - Unsure/Undecided	2 - Unsure/Undecided	2 - Unsure/Undecided	2 - Unsure/Undecided	2 - Unsure/Undecided	2 - Unsure/Undecided	2 - Unsure/Undecided	1 - Not very biased	0 – Not biased at all	2 - Unsure/Undecided	1 - Not very biased	0 – Not biased at all	0 – Not biased at all	No		Yes
60	Non-Hispanic	Black or African American		Female				Part-time		>$2,100	Single	Doctorate, PhD, MD, or equivalent	Southeast	My medical provider (e.g., primary care provider I see, or medical specialist I see)	Researcher		0 – Not trustworthy at all	4 - Very trustworthy	3 - A little trustworthy	2 - Unsure/Undecided	3 - A little trustworthy	3 - A little trustworthy	2 - Unsure/Undecided	3 - A little trustworthy	4 - Very trustworthy	3 - A little trustworthy	4 - Very trustworthy	3 - A little trustworthy	3 - A little trustworthy	4 - Very trustworthy	4 - Very trustworthy	4 - Very biased	1 - Not very biased	0 – Not biased at all	0 – Not biased at all	1 - Not very biased	1 - Not very biased	1 - Not very biased	3 - A little biased	1 - Not very biased	1 - Not very biased	0 – Not biased at all	1 - Not very biased	1 - Not very biased	0 – Not biased at all	0 – Not biased at all	No		Yes
70	Non-Hispanic	White or Caucasian		Female				Part-time		$500-$700	Widowed	Some college	Northeast	Researcher	Family		0 – Not trustworthy at all	2 - Unsure/Undecided	4 - Very trustworthy	3 - A little trustworthy	3 - A little trustworthy	2 - Unsure/Undecided	1 - Not very trustworthy	1 - Not very trustworthy	3 - A little trustworthy	3 - A little trustworthy	4 - Very trustworthy	0 – Not trustworthy at all	4 - Very trustworthy	3 - A little trustworthy	3 - A little trustworthy	4 - Very biased	2 - Unsure/Undecided	1 - Not very biased	1 - Not very biased	1 - Not very biased	2 - Unsure/Undecided	2 - Unsure/Undecided	4 - Very biased	1 - Not very biased	1 - Not very biased	0 – Not biased at all	4 - Very biased	0 – Not biased at all	0 – Not biased at all	0 – Not biased at all	Yes	Direct to consumer testing (e.g., 23andMe, Ancestry.com, Nebula Genomics)	No, I have already participated
59	Non-Hispanic	White or Caucasian		Female				Other, please specify	Self employed LLC, full time	$901-$1,100	Single	Some college	Southeast	My medical provider (e.g., primary care provider I see, or medical specialist I see)	Other	The Mayo Clinic website	1 - Not very trustworthy	4 - Very trustworthy	3 - A little trustworthy	3 - A little trustworthy	3 - A little trustworthy	2 - Unsure/Undecided	2 - Unsure/Undecided	3 - A little trustworthy	3 - A little trustworthy	3 - A little trustworthy	3 - A little trustworthy	2 - Unsure/Undecided	3 - A little trustworthy	4 - Very trustworthy	4 - Very trustworthy	3 - A little biased	0 – Not biased at all	1 - Not very biased	1 - Not very biased	1 - Not very biased	2 - Unsure/Undecided	2 - Unsure/Undecided	3 - A little biased	1 - Not very biased	1 - Not very biased	1 - Not very biased	2 - Unsure/Undecided	0 – Not biased at all	0 – Not biased at all	0 – Not biased at all	No		Yes
45	Non-Hispanic	White or Caucasian	Male					Homemaker		>$2,100	Married or co-habitating with partner	Technical or occupational certificate	Midwest	My medical provider (e.g., primary care provider I see, or medical specialist I see)	My medical provider (e.g., primary care provider I see, or medical specialist I see)		2 - Unsure/Undecided	3 - A little trustworthy	3 - A little trustworthy	3 - A little trustworthy	2 - Unsure/Undecided	2 - Unsure/Undecided	3 - A little trustworthy	3 - A little trustworthy	2 - Unsure/Undecided	3 - A little trustworthy	3 - A little trustworthy	4 - Very trustworthy	3 - A little trustworthy	3 - A little trustworthy	3 - A little trustworthy	3 - A little biased	2 - Unsure/Undecided	3 - A little biased	3 - A little biased	3 - A little biased	3 - A little biased	3 - A little biased	3 - A little biased	4 - Very biased	3 - A little biased	3 - A little biased	3 - A little biased	3 - A little biased	3 - A little biased	4 - Very biased	Yes	Genetic screening ordered by your doctor	Yes
56	Non-Hispanic	White or Caucasian		Female				Unemployed		>$2,100	Married or co-habitating with partner	Bachelor’s degree	Northeast	Genetic counselor	People experiencing similar medical concerns		0 – Not trustworthy at all	4 - Very trustworthy	3 - A little trustworthy	2 - Unsure/Undecided	2 - Unsure/Undecided	2 - Unsure/Undecided	2 - Unsure/Undecided	1 - Not very trustworthy	3 - A little trustworthy	3 - A little trustworthy	3 - A little trustworthy	0 – Not trustworthy at all	4 - Very trustworthy	3 - A little trustworthy	3 - A little trustworthy	4 - Very biased	1 - Not very biased	1 - Not very biased	2 - Unsure/Undecided	2 - Unsure/Undecided	2 - Unsure/Undecided	4 - Very biased	3 - A little biased	2 - Unsure/Undecided	2 - Unsure/Undecided	1 - Not very biased	4 - Very biased	1 - Not very biased	1 - Not very biased	1 - Not very biased	No		Yes
41	Non-Hispanic	White or Caucasian	Male					Full-time (36 hours or more per week)		>$2,100	Married or co-habitating with partner	Master’s degree	Northwest	My medical provider (e.g., primary care provider I see, or medical specialist I see)	Major health organization spokesperson		0 – Not trustworthy at all	4 - Very trustworthy	2 - Unsure/Undecided	2 - Unsure/Undecided	1 - Not very trustworthy	3 - A little trustworthy	1 - Not very trustworthy	0 – Not trustworthy at all	2 - Unsure/Undecided	2 - Unsure/Undecided	3 - A little trustworthy	0 – Not trustworthy at all	3 - A little trustworthy	2 - Unsure/Undecided	4 - Very trustworthy	4 - Very biased	0 – Not biased at all	2 - Unsure/Undecided	2 - Unsure/Undecided	3 - A little biased	1 - Not very biased	3 - A little biased	4 - Very biased	1 - Not very biased	2 - Unsure/Undecided	0 – Not biased at all	4 - Very biased	1 - Not very biased	1 - Not very biased	0 – Not biased at all	No		Yes
88	Non-Hispanic	White or Caucasian	Male					Part-time		$1,701-$1,900	Single	Bachelor’s degree	Southwest	Community leader	Researcher		3 - A little trustworthy	4 - Very trustworthy	4 - Very trustworthy	3 - A little trustworthy	2 - Unsure/Undecided	3 - A little trustworthy	2 - Unsure/Undecided	2 - Unsure/Undecided	2 - Unsure/Undecided	2 - Unsure/Undecided	3 - A little trustworthy	4 - Very trustworthy	4 - Very trustworthy	3 - A little trustworthy	4 - Very trustworthy	2 - Unsure/Undecided	4 - Very biased	4 - Very biased	4 - Very biased	2 - Unsure/Undecided	1 - Not very biased	4 - Very biased	1 - Not very biased	1 - Not very biased	1 - Not very biased	1 - Not very biased	4 - Very biased	4 - Very biased	1 - Not very biased	3 - A little biased	No		No, I have already participated
67	Non-Hispanic	White or Caucasian		Female				Other, please specify	Retired	$1,101-$1,300	Divorced or separated	Bachelor’s degree	Southeast	My medical provider (e.g., primary care provider I see, or medical specialist I see)	Major health organization spokesperson		1 - Not very trustworthy	4 - Very trustworthy	3 - A little trustworthy	3 - A little trustworthy	2 - Unsure/Undecided	1 - Not very trustworthy	2 - Unsure/Undecided	3 - A little trustworthy	4 - Very trustworthy	3 - A little trustworthy	4 - Very trustworthy	1 - Not very trustworthy	4 - Very trustworthy	4 - Very trustworthy	4 - Very trustworthy	4 - Very biased	0 – Not biased at all	0 – Not biased at all	0 – Not biased at all	3 - A little biased	4 - Very biased	0 – Not biased at all	3 - A little biased	3 - A little biased	0 – Not biased at all	0 – Not biased at all	4 - Very biased	0 – Not biased at all	0 – Not biased at all	0 – Not biased at all	Yes	Genetic screening ordered by your doctor	No, I have already participated
49	Non-Hispanic	White or Caucasian	Male					Full-time (36 hours or more per week)		>$2,100	Married or co-habitating with partner	Some college	Southeast	Major health organization spokesperson	My medical provider (e.g., primary care provider I see, or medical specialist I see)		2 - Unsure/Undecided	4 - Very trustworthy	3 - A little trustworthy	3 - A little trustworthy	2 - Unsure/Undecided	0 – Not trustworthy at all	0 – Not trustworthy at all	2 - Unsure/Undecided	3 - A little trustworthy	3 - A little trustworthy	4 - Very trustworthy	2 - Unsure/Undecided	4 - Very trustworthy	4 - Very trustworthy	3 - A little trustworthy	4 - Very biased	0 – Not biased at all	0 – Not biased at all	0 – Not biased at all	3 - A little biased	2 - Unsure/Undecided	2 - Unsure/Undecided	4 - Very biased	3 - A little biased	2 - Unsure/Undecided	1 - Not very biased	2 - Unsure/Undecided	0 – Not biased at all	0 – Not biased at all	2 - Unsure/Undecided	No		Yes
59	Non-Hispanic	White or Caucasian	Male					Other, please specify	Retired	$1,901-$2,100	Divorced or separated	Bachelor’s degree	Midwest	My medical provider (e.g., primary care provider I see, or medical specialist I see)	My medical provider (e.g., primary care provider I see, or medical specialist I see)		0 – Not trustworthy at all	4 - Very trustworthy	3 - A little trustworthy	3 - A little trustworthy	1 - Not very trustworthy	1 - Not very trustworthy	1 - Not very trustworthy	0 – Not trustworthy at all	3 - A little trustworthy	0 – Not trustworthy at all	3 - A little trustworthy	0 – Not trustworthy at all	3 - A little trustworthy	0 – Not trustworthy at all	4 - Very trustworthy	4 - Very biased	0 – Not biased at all	3 - A little biased	3 - A little biased	3 - A little biased	4 - Very biased	4 - Very biased	4 - Very biased	3 - A little biased	3 - A little biased	0 – Not biased at all	4 - Very biased	3 - A little biased	4 - Very biased	0 – Not biased at all	No		Yes
52	Non-Hispanic	White or Caucasian		Female				Full-time (36 hours or more per week)		>$2,100	Married or co-habitating with partner	Master’s degree	Northwest	My medical provider (e.g., primary care provider I see, or medical specialist I see)	Personal stories/accounts online		0 – Not trustworthy at all	4 - Very trustworthy	2 - Unsure/Undecided	2 - Unsure/Undecided	2 - Unsure/Undecided	1 - Not very trustworthy	0 – Not trustworthy at all	0 – Not trustworthy at all	0 – Not trustworthy at all	2 - Unsure/Undecided	4 - Very trustworthy	0 – Not trustworthy at all	3 - A little trustworthy	2 - Unsure/Undecided	2 - Unsure/Undecided	4 - Very biased	0 – Not biased at all	3 - A little biased	2 - Unsure/Undecided	3 - A little biased	3 - A little biased	4 - Very biased	4 - Very biased	3 - A little biased	1 - Not very biased	0 – Not biased at all	4 - Very biased	1 - Not very biased	2 - Unsure/Undecided	1 - Not very biased	No		Yes
76	Non-Hispanic	White or Caucasian	Male					Other, please specify	Retired	$1,301-$1,500	Married or co-habitating with partner	High school or equivalent	Southeast	My medical provider (e.g., primary care provider I see, or medical specialist I see)	Major health organization spokesperson		0 – Not trustworthy at all	4 - Very trustworthy	3 - A little trustworthy	3 - A little trustworthy	0 – Not trustworthy at all	2 - Unsure/Undecided	2 - Unsure/Undecided	0 – Not trustworthy at all	1 - Not very trustworthy	3 - A little trustworthy	2 - Unsure/Undecided	2 - Unsure/Undecided	3 - A little trustworthy	3 - A little trustworthy	3 - A little trustworthy	3 - A little biased	0 – Not biased at all	2 - Unsure/Undecided	2 - Unsure/Undecided	3 - A little biased	2 - Unsure/Undecided	1 - Not very biased	3 - A little biased	4 - Very biased	2 - Unsure/Undecided	2 - Unsure/Undecided	0 – Not biased at all	0 – Not biased at all	1 - Not very biased	1 - Not very biased	No		Yes
59	Non-Hispanic	White or Caucasian		Female				Full-time (36 hours or more per week)		>$2,100	Married or co-habitating with partner	Some college	Southeast	My medical provider (e.g., primary care provider I see, or medical specialist I see)	Researcher		1 - Not very trustworthy	4 - Very trustworthy	3 - A little trustworthy	2 - Unsure/Undecided	2 - Unsure/Undecided	2 - Unsure/Undecided	1 - Not very trustworthy	2 - Unsure/Undecided	3 - A little trustworthy	2 - Unsure/Undecided	3 - A little trustworthy	0 – Not trustworthy at all	4 - Very trustworthy	4 - Very trustworthy	3 - A little trustworthy	4 - Very biased	0 – Not biased at all	3 - A little biased	3 - A little biased	3 - A little biased	3 - A little biased	4 - Very biased	3 - A little biased	3 - A little biased	3 - A little biased	1 - Not very biased	4 - Very biased	0 – Not biased at all	1 - Not very biased	1 - Not very biased	No		Yes
62	Non-Hispanic	White or Caucasian		Female				Other, please specify	Retired	>$2,100	Married or co-habitating with partner	Master’s degree	Southeast	My medical provider (e.g., primary care provider I see, or medical specialist I see)	My medical provider (e.g., primary care provider I see, or medical specialist I see)		0 – Not trustworthy at all	4 - Very trustworthy	2 - Unsure/Undecided	2 - Unsure/Undecided	1 - Not very trustworthy	2 - Unsure/Undecided	2 - Unsure/Undecided	2 - Unsure/Undecided	2 - Unsure/Undecided	2 - Unsure/Undecided	2 - Unsure/Undecided	4 - Very trustworthy	3 - A little trustworthy	3 - A little trustworthy	4 - Very trustworthy	4 - Very biased	0 – Not biased at all	1 - Not very biased	1 - Not very biased	4 - Very biased	1 - Not very biased	2 - Unsure/Undecided	4 - Very biased	2 - Unsure/Undecided	2 - Unsure/Undecided	2 - Unsure/Undecided	2 - Unsure/Undecided	1 - Not very biased	0 – Not biased at all	0 – Not biased at all	No		Yes
64	Non-Hispanic	White or Caucasian		Female				Other, please specify	Retired	>$2,100	Widowed	Bachelor’s degree	Southeast	My medical provider (e.g., primary care provider I see, or medical specialist I see)	Major health organization spokesperson		2 - Unsure/Undecided	4 - Very trustworthy	3 - A little trustworthy	3 - A little trustworthy	2 - Unsure/Undecided	1 - Not very trustworthy	2 - Unsure/Undecided	2 - Unsure/Undecided	3 - A little trustworthy	3 - A little trustworthy	3 - A little trustworthy	2 - Unsure/Undecided	3 - A little trustworthy	3 - A little trustworthy	4 - Very trustworthy	3 - A little biased	0 – Not biased at all	2 - Unsure/Undecided	2 - Unsure/Undecided	2 - Unsure/Undecided	3 - A little biased	3 - A little biased	3 - A little biased	3 - A little biased	2 - Unsure/Undecided	1 - Not very biased	3 - A little biased	2 - Unsure/Undecided	2 - Unsure/Undecided	0 – Not biased at all	Yes	Genetic screening ordered by your doctor	No, I have already participated
82	Non-Hispanic	White or Caucasian		Female				Unemployed		$1,501-$1,700	Widowed	High school or equivalent	Southeast	My medical provider (e.g., primary care provider I see, or medical specialist I see)	Friends		2 - Unsure/Undecided	4 - Very trustworthy	3 - A little trustworthy	4 - Very trustworthy	2 - Unsure/Undecided	1 - Not very trustworthy	2 - Unsure/Undecided	2 - Unsure/Undecided	2 - Unsure/Undecided	2 - Unsure/Undecided	2 - Unsure/Undecided	3 - A little trustworthy	2 - Unsure/Undecided	3 - A little trustworthy	3 - A little trustworthy	2 - Unsure/Undecided	2 - Unsure/Undecided	2 - Unsure/Undecided	2 - Unsure/Undecided	2 - Unsure/Undecided	2 - Unsure/Undecided	2 - Unsure/Undecided	2 - Unsure/Undecided	2 - Unsure/Undecided	2 - Unsure/Undecided	2 - Unsure/Undecided	2 - Unsure/Undecided	2 - Unsure/Undecided	2 - Unsure/Undecided	2 - Unsure/Undecided	No		No, I have already participated
62	Non-Hispanic	White or Caucasian		Female				Other, please specify	retired	$500-$700	Divorced or separated	High school or equivalent	Midwest	My medical provider (e.g., primary care provider I see, or medical specialist I see)	People experiencing similar medical concerns		3 - A little trustworthy	4 - Very trustworthy	4 - Very trustworthy	4 - Very trustworthy	3 - A little trustworthy	3 - A little trustworthy	3 - A little trustworthy	3 - A little trustworthy	3 - A little trustworthy	4 - Very trustworthy	3 - A little trustworthy	3 - A little trustworthy	3 - A little trustworthy	4 - Very trustworthy	4 - Very trustworthy	0 – Not biased at all	0 – Not biased at all	0 – Not biased at all	0 – Not biased at all	0 – Not biased at all	0 – Not biased at all	0 – Not biased at all	0 – Not biased at all	0 – Not biased at all	0 – Not biased at all	0 – Not biased at all	0 – Not biased at all	0 – Not biased at all	0 – Not biased at all	0 – Not biased at all	No		Yes
51	Non-Hispanic	White or Caucasian	Male					Full-time (36 hours or more per week)		>$2,100	Married or co-habitating with partner	Master’s degree	Northeast	People experiencing similar medical concerns	My medical provider (e.g., primary care provider I see, or medical specialist I see)		1 - Not very trustworthy	4 - Very trustworthy	4 - Very trustworthy	3 - A little trustworthy	2 - Unsure/Undecided	0 – Not trustworthy at all	2 - Unsure/Undecided	1 - Not very trustworthy	1 - Not very trustworthy	3 - A little trustworthy	2 - Unsure/Undecided	2 - Unsure/Undecided	4 - Very trustworthy	2 - Unsure/Undecided	1 - Not very trustworthy	4 - Very biased	3 - A little biased	3 - A little biased	2 - Unsure/Undecided	4 - Very biased	4 - Very biased	2 - Unsure/Undecided	4 - Very biased	4 - Very biased	3 - A little biased	2 - Unsure/Undecided	2 - Unsure/Undecided	3 - A little biased	2 - Unsure/Undecided	4 - Very biased	No		No, I have already participated
61	Non-Hispanic	White or Caucasian		Female				Other, please specify	Retired	>$2,100	Widowed	Some college	Southwest	My medical provider (e.g., primary care provider I see, or medical specialist I see)	My medical provider (e.g., primary care provider I see, or medical specialist I see)		0 – Not trustworthy at all	4 - Very trustworthy	3 - A little trustworthy	4 - Very trustworthy	2 - Unsure/Undecided	1 - Not very trustworthy	3 - A little trustworthy	2 - Unsure/Undecided	3 - A little trustworthy	4 - Very trustworthy	3 - A little trustworthy	4 - Very trustworthy	3 - A little trustworthy	2 - Unsure/Undecided	3 - A little trustworthy	1 - Not very biased	1 - Not very biased	1 - Not very biased	1 - Not very biased	1 - Not very biased	2 - Unsure/Undecided	1 - Not very biased	1 - Not very biased	2 - Unsure/Undecided	0 – Not biased at all	0 – Not biased at all	3 - A little biased	3 - A little biased	1 - Not very biased	1 - Not very biased	No		Yes
49	Non-Hispanic	White or Caucasian		Female				Part-time		$500-$700	Married or co-habitating with partner	Some college	Northeast	Major health organization spokesperson	Major health organization spokesperson		0 – Not trustworthy at all	4 - Very trustworthy	2 - Unsure/Undecided	2 - Unsure/Undecided	1 - Not very trustworthy	2 - Unsure/Undecided	1 - Not very trustworthy	1 - Not very trustworthy	1 - Not very trustworthy	2 - Unsure/Undecided	2 - Unsure/Undecided	2 - Unsure/Undecided	2 - Unsure/Undecided	3 - A little trustworthy	3 - A little trustworthy	4 - Very biased	0 – Not biased at all	1 - Not very biased	1 - Not very biased	2 - Unsure/Undecided	2 - Unsure/Undecided	2 - Unsure/Undecided	3 - A little biased	3 - A little biased	3 - A little biased	2 - Unsure/Undecided	3 - A little biased	2 - Unsure/Undecided	2 - Unsure/Undecided	1 - Not very biased	No		Yes
28	Non-Hispanic	White or Caucasian		Female				Part-time		$1,101-$1,300	Married or co-habitating with partner	Less than high school	Southeast	My medical provider (e.g., primary care provider I see, or medical specialist I see)	Researcher		1 - Not very trustworthy	3 - A little trustworthy	3 - A little trustworthy	3 - A little trustworthy	1 - Not very trustworthy	3 - A little trustworthy	2 - Unsure/Undecided	2 - Unsure/Undecided	2 - Unsure/Undecided	1 - Not very trustworthy	3 - A little trustworthy	1 - Not very trustworthy	3 - A little trustworthy	3 - A little trustworthy	2 - Unsure/Undecided	4 - Very biased	3 - A little biased	3 - A little biased	3 - A little biased	3 - A little biased	3 - A little biased	4 - Very biased	2 - Unsure/Undecided	2 - Unsure/Undecided	2 - Unsure/Undecided	2 - Unsure/Undecided	4 - Very biased	2 - Unsure/Undecided	2 - Unsure/Undecided	2 - Unsure/Undecided	No		Yes
65	Non-Hispanic	White or Caucasian	Male					Other, please specify	Retired	>$2,100	Married or co-habitating with partner	Associate degree	Northeast	My medical provider (e.g., primary care provider I see, or medical specialist I see)	Researcher		0 – Not trustworthy at all	4 - Very trustworthy	2 - Unsure/Undecided	1 - Not very trustworthy	1 - Not very trustworthy	0 – Not trustworthy at all	0 – Not trustworthy at all	0 – Not trustworthy at all	0 – Not trustworthy at all	2 - Unsure/Undecided	3 - A little trustworthy	1 - Not very trustworthy	3 - A little trustworthy	3 - A little trustworthy	1 - Not very trustworthy	4 - Very biased	1 - Not very biased	1 - Not very biased	1 - Not very biased	4 - Very biased	3 - A little biased	2 - Unsure/Undecided	3 - A little biased	3 - A little biased	2 - Unsure/Undecided	3 - A little biased	3 - A little biased	1 - Not very biased	1 - Not very biased	1 - Not very biased	No		Yes
23	Non-Hispanic	White or Caucasian		Female				Unemployed		<$500	Single	Bachelor’s degree	Southwest	People experiencing similar medical concerns	My medical provider (e.g., primary care provider I see, or medical specialist I see)		1 - Not very trustworthy	3 - A little trustworthy	3 - A little trustworthy	3 - A little trustworthy	0 – Not trustworthy at all	2 - Unsure/Undecided	0 – Not trustworthy at all	2 - Unsure/Undecided	1 - Not very trustworthy	3 - A little trustworthy	4 - Very trustworthy	0 – Not trustworthy at all	4 - Very trustworthy	3 - A little trustworthy	4 - Very trustworthy	4 - Very biased	3 - A little biased	3 - A little biased	1 - Not very biased	4 - Very biased	1 - Not very biased	4 - Very biased	3 - A little biased	4 - Very biased	1 - Not very biased	0 – Not biased at all	4 - Very biased	1 - Not very biased	1 - Not very biased	1 - Not very biased	No		Yes
23	Non-Hispanic	White or Caucasian		Female				Student		>$2,100	Single	Some college	Southeast	My medical provider (e.g., primary care provider I see, or medical specialist I see)	Major health organization spokesperson		0 – Not trustworthy at all	4 - Very trustworthy	2 - Unsure/Undecided	2 - Unsure/Undecided	1 - Not very trustworthy	3 - A little trustworthy	1 - Not very trustworthy	3 - A little trustworthy	3 - A little trustworthy	3 - A little trustworthy	2 - Unsure/Undecided	1 - Not very trustworthy	3 - A little trustworthy	3 - A little trustworthy	4 - Very trustworthy	3 - A little biased	1 - Not very biased	3 - A little biased	3 - A little biased	3 - A little biased	2 - Unsure/Undecided	3 - A little biased	4 - Very biased	3 - A little biased	2 - Unsure/Undecided	2 - Unsure/Undecided	4 - Very biased	1 - Not very biased	2 - Unsure/Undecided	2 - Unsure/Undecided	No		Yes
25	Non-Hispanic	Black or African American		Female				Part-time		$701-$900	Single	High school or equivalent	Southeast	Family	Family		3 - A little trustworthy	4 - Very trustworthy	4 - Very trustworthy	1 - Not very trustworthy	3 - A little trustworthy	1 - Not very trustworthy	4 - Very trustworthy	0 – Not trustworthy at all	1 - Not very trustworthy	1 - Not very trustworthy	3 - A little trustworthy	0 – Not trustworthy at all	2 - Unsure/Undecided	1 - Not very trustworthy	3 - A little trustworthy	2 - Unsure/Undecided	1 - Not very biased	4 - Very biased	2 - Unsure/Undecided	3 - A little biased	1 - Not very biased	1 - Not very biased	3 - A little biased	2 - Unsure/Undecided	0 – Not biased at all	2 - Unsure/Undecided	4 - Very biased	1 - Not very biased	2 - Unsure/Undecided	4 - Very biased	No		Yes
72	Non-Hispanic	White or Caucasian		Female				Other, please specify	Retired	$1,301-$1,500	Married or co-habitating with partner	Some college	Midwest	My medical provider (e.g., primary care provider I see, or medical specialist I see)	Major health organization spokesperson		0 – Not trustworthy at all	4 - Very trustworthy	3 - A little trustworthy	3 - A little trustworthy	4 - Very trustworthy	4 - Very trustworthy	4 - Very trustworthy	0 – Not trustworthy at all	3 - A little trustworthy	4 - Very trustworthy	4 - Very trustworthy	0 – Not trustworthy at all	4 - Very trustworthy	4 - Very trustworthy	4 - Very trustworthy	4 - Very biased	0 – Not biased at all	3 - A little biased	3 - A little biased	4 - Very biased	4 - Very biased	4 - Very biased	3 - A little biased	1 - Not very biased	4 - Very biased	0 – Not biased at all	4 - Very biased	0 – Not biased at all	0 – Not biased at all	0 – Not biased at all	No		No, I have already participated
26	Non-Hispanic	White or Caucasian		Female				Full-time (36 hours or more per week)		$1,901-$2,100	Single	Bachelor’s degree	Midwest	My medical provider (e.g., primary care provider I see, or medical specialist I see)	Family		0 – Not trustworthy at all	4 - Very trustworthy	3 - A little trustworthy	3 - A little trustworthy	0 – Not trustworthy at all	1 - Not very trustworthy	1 - Not very trustworthy	1 - Not very trustworthy	1 - Not very trustworthy	1 - Not very trustworthy	2 - Unsure/Undecided	2 - Unsure/Undecided	3 - A little trustworthy	0 – Not trustworthy at all	3 - A little trustworthy	4 - Very biased	2 - Unsure/Undecided	2 - Unsure/Undecided	2 - Unsure/Undecided	2 - Unsure/Undecided	2 - Unsure/Undecided	2 - Unsure/Undecided	4 - Very biased	2 - Unsure/Undecided	2 - Unsure/Undecided	2 - Unsure/Undecided	2 - Unsure/Undecided	2 - Unsure/Undecided	2 - Unsure/Undecided	2 - Unsure/Undecided	No		No, I have already participated
62	Non-Hispanic	White or Caucasian		Female				Unemployed		>$2,100	Married or co-habitating with partner	Associate degree	Southwest	My medical provider (e.g., primary care provider I see, or medical specialist I see)	My medical provider (e.g., primary care provider I see, or medical specialist I see)		0 – Not trustworthy at all	4 - Very trustworthy	2 - Unsure/Undecided	2 - Unsure/Undecided	1 - Not very trustworthy	1 - Not very trustworthy	1 - Not very trustworthy	1 - Not very trustworthy	1 - Not very trustworthy	1 - Not very trustworthy	2 - Unsure/Undecided	1 - Not very trustworthy	1 - Not very trustworthy	3 - A little trustworthy	4 - Very trustworthy	0 – Not biased at all	0 – Not biased at all	0 – Not biased at all	0 – Not biased at all	0 – Not biased at all	0 – Not biased at all	0 – Not biased at all	0 – Not biased at all	0 – Not biased at all	0 – Not biased at all	0 – Not biased at all	0 – Not biased at all	0 – Not biased at all	0 – Not biased at all	0 – Not biased at all	No		No, I have already participated
67	Non-Hispanic	White or Caucasian		Female				Disabled		$901-$1,100	Divorced or separated	High school or equivalent	Southwest	My medical provider (e.g., primary care provider I see, or medical specialist I see)	My medical provider (e.g., primary care provider I see, or medical specialist I see)		3 - A little trustworthy	3 - A little trustworthy	4 - Very trustworthy	4 - Very trustworthy	0 – Not trustworthy at all	2 - Unsure/Undecided	4 - Very trustworthy	0 – Not trustworthy at all	2 - Unsure/Undecided	3 - A little trustworthy	3 - A little trustworthy	4 - Very trustworthy	4 - Very trustworthy	0 – Not trustworthy at all	4 - Very trustworthy	2 - Unsure/Undecided	0 – Not biased at all	0 – Not biased at all	0 – Not biased at all	4 - Very biased	4 - Very biased	0 – Not biased at all	4 - Very biased	4 - Very biased	4 - Very biased	4 - Very biased	0 – Not biased at all	0 – Not biased at all	2 - Unsure/Undecided	0 – Not biased at all	No		No, I have already participated
62	Non-Hispanic	White or Caucasian		Female				Other, please specify	Retired	>$2,100	Married or co-habitating with partner	Master’s degree	Midwest	My medical provider (e.g., primary care provider I see, or medical specialist I see)	Family		2 - Unsure/Undecided	4 - Very trustworthy	4 - Very trustworthy	4 - Very trustworthy	2 - Unsure/Undecided	3 - A little trustworthy	3 - A little trustworthy	2 - Unsure/Undecided	2 - Unsure/Undecided	3 - A little trustworthy	2 - Unsure/Undecided	3 - A little trustworthy	3 - A little trustworthy	3 - A little trustworthy	2 - Unsure/Undecided	3 - A little biased	2 - Unsure/Undecided	3 - A little biased	3 - A little biased	3 - A little biased	3 - A little biased	2 - Unsure/Undecided	3 - A little biased	4 - Very biased	3 - A little biased	4 - Very biased	3 - A little biased	3 - A little biased	3 - A little biased	4 - Very biased	No		No, I have already participated
30	Non-Hispanic	Black or African American		Female				Full-time (36 hours or more per week)		>$2,100	Single	Some college	Midwest	Researcher	My medical provider (e.g., primary care provider I see, or medical specialist I see)		1 - Not very trustworthy	4 - Very trustworthy	2 - Unsure/Undecided	1 - Not very trustworthy	2 - Unsure/Undecided	0 – Not trustworthy at all	0 – Not trustworthy at all	1 - Not very trustworthy	2 - Unsure/Undecided	2 - Unsure/Undecided	3 - A little trustworthy	0 – Not trustworthy at all	3 - A little trustworthy	1 - Not very trustworthy	3 - A little trustworthy	3 - A little biased	0 – Not biased at all	3 - A little biased	3 - A little biased	3 - A little biased	3 - A little biased	4 - Very biased	2 - Unsure/Undecided	3 - A little biased	3 - A little biased	2 - Unsure/Undecided	4 - Very biased	1 - Not very biased	3 - A little biased	1 - Not very biased	No		Yes
63	Non-Hispanic	White or Caucasian	Male					Full-time (36 hours or more per week)		>$2,100	Married or co-habitating with partner	Bachelor’s degree	Southwest	Genetic counselor	My medical provider (e.g., primary care provider I see, or medical specialist I see)		3 - A little trustworthy	4 - Very trustworthy	2 - Unsure/Undecided	3 - A little trustworthy	1 - Not very trustworthy	3 - A little trustworthy	3 - A little trustworthy	4 - Very trustworthy	0 – Not trustworthy at all	3 - A little trustworthy	4 - Very trustworthy	2 - Unsure/Undecided	3 - A little trustworthy	4 - Very trustworthy	0 – Not trustworthy at all	4 - Very biased	0 – Not biased at all	1 - Not very biased	1 - Not very biased	4 - Very biased	2 - Unsure/Undecided	1 - Not very biased	0 – Not biased at all	4 - Very biased	3 - A little biased	0 – Not biased at all	1 - Not very biased	1 - Not very biased	0 – Not biased at all	4 - Very biased	No		Yes
68	Non-Hispanic	White or Caucasian	Male					Other, please specify	retired	>$2,100	Married or co-habitating with partner	Some college	Northwest	My medical provider (e.g., primary care provider I see, or medical specialist I see)	Major health organization spokesperson		2 - Unsure/Undecided	4 - Very trustworthy	3 - A little trustworthy	3 - A little trustworthy	3 - A little trustworthy	1 - Not very trustworthy	1 - Not very trustworthy	2 - Unsure/Undecided	3 - A little trustworthy	3 - A little trustworthy	3 - A little trustworthy	0 – Not trustworthy at all	4 - Very trustworthy	4 - Very trustworthy	4 - Very trustworthy	2 - Unsure/Undecided	0 – Not biased at all	1 - Not very biased	1 - Not very biased	2 - Unsure/Undecided	2 - Unsure/Undecided	2 - Unsure/Undecided	3 - A little biased	1 - Not very biased	1 - Not very biased	0 – Not biased at all	2 - Unsure/Undecided	0 – Not biased at all	0 – Not biased at all	0 – Not biased at all	No		Yes
38	Non-Hispanic	White or Caucasian	Male					Part-time		$1,301-$1,500	Married or co-habitating with partner	Bachelor’s degree	Southeast	Social media influencer	Celebrity (e.g., actor/actress)		4 - Very trustworthy	4 - Very trustworthy	3 - A little trustworthy	3 - A little trustworthy	1 - Not very trustworthy	4 - Very trustworthy	4 - Very trustworthy	3 - A little trustworthy	3 - A little trustworthy	2 - Unsure/Undecided	2 - Unsure/Undecided	1 - Not very trustworthy	4 - Very trustworthy	3 - A little trustworthy	3 - A little trustworthy	4 - Very biased	4 - Very biased	3 - A little biased	3 - A little biased	2 - Unsure/Undecided	4 - Very biased	4 - Very biased	3 - A little biased	3 - A little biased	2 - Unsure/Undecided	4 - Very biased	4 - Very biased	3 - A little biased	3 - A little biased	1 - Not very biased	Yes	Genetic screening ordered by your doctor	Yes
77	Non-Hispanic	White or Caucasian		Female				Other, please specify	RETIRED	$1,101-$1,300	Divorced or separated	Bachelor’s degree	Midwest	Family	Friends		0 – Not trustworthy at all	2 - Unsure/Undecided	4 - Very trustworthy	4 - Very trustworthy	0 – Not trustworthy at all	0 – Not trustworthy at all	0 – Not trustworthy at all	0 – Not trustworthy at all	0 – Not trustworthy at all	0 – Not trustworthy at all	0 – Not trustworthy at all	4 - Very trustworthy	4 - Very trustworthy	2 - Unsure/Undecided	0 – Not trustworthy at all	4 - Very biased	2 - Unsure/Undecided	0 – Not biased at all	0 – Not biased at all	4 - Very biased	4 - Very biased	0 – Not biased at all	4 - Very biased	4 - Very biased	4 - Very biased	4 - Very biased	0 – Not biased at all	0 – Not biased at all	2 - Unsure/Undecided	4 - Very biased	No		No, I have already participated
58	Non-Hispanic	White or Caucasian		Female				Full-time (36 hours or more per week)		$1,901-$2,100	Divorced or separated	High school or equivalent	Southeast	My medical provider (e.g., primary care provider I see, or medical specialist I see)	Family		1 - Not very trustworthy	4 - Very trustworthy	4 - Very trustworthy	3 - A little trustworthy	0 – Not trustworthy at all	3 - A little trustworthy	4 - Very trustworthy	0 – Not trustworthy at all	3 - A little trustworthy	2 - Unsure/Undecided	0 – Not trustworthy at all	4 - Very trustworthy	4 - Very trustworthy	3 - A little trustworthy	2 - Unsure/Undecided	4 - Very biased	0 – Not biased at all	2 - Unsure/Undecided	2 - Unsure/Undecided	4 - Very biased	1 - Not very biased	1 - Not very biased	4 - Very biased	4 - Very biased	2 - Unsure/Undecided	0 – Not biased at all	2 - Unsure/Undecided	0 – Not biased at all	2 - Unsure/Undecided	1 - Not very biased	No		No, I have already participated
27	Non-Hispanic	White or Caucasian		Female				Full-time (36 hours or more per week)		$901-$1,100	Single	Some college	Southeast	People experiencing similar medical concerns	My medical provider (e.g., primary care provider I see, or medical specialist I see)		0 – Not trustworthy at all	3 - A little trustworthy	2 - Unsure/Undecided	2 - Unsure/Undecided	1 - Not very trustworthy	2 - Unsure/Undecided	2 - Unsure/Undecided	2 - Unsure/Undecided	2 - Unsure/Undecided	3 - A little trustworthy	3 - A little trustworthy	2 - Unsure/Undecided	3 - A little trustworthy	3 - A little trustworthy	4 - Very trustworthy	4 - Very biased	3 - A little biased	2 - Unsure/Undecided	2 - Unsure/Undecided	3 - A little biased	2 - Unsure/Undecided	2 - Unsure/Undecided	3 - A little biased	3 - A little biased	2 - Unsure/Undecided	2 - Unsure/Undecided	2 - Unsure/Undecided	3 - A little biased	1 - Not very biased	0 – Not biased at all	No		Yes
29	Non-Hispanic	White or Caucasian		Female				Full-time (36 hours or more per week)		>$2,100	Single	High school or equivalent	Southwest	My medical provider (e.g., primary care provider I see, or medical specialist I see)	People experiencing similar medical concerns		2 - Unsure/Undecided	4 - Very trustworthy	4 - Very trustworthy	4 - Very trustworthy	2 - Unsure/Undecided	2 - Unsure/Undecided	2 - Unsure/Undecided	2 - Unsure/Undecided	3 - A little trustworthy	3 - A little trustworthy	4 - Very trustworthy	2 - Unsure/Undecided	4 - Very trustworthy	2 - Unsure/Undecided	4 - Very trustworthy	2 - Unsure/Undecided	2 - Unsure/Undecided	4 - Very biased	4 - Very biased	2 - Unsure/Undecided	2 - Unsure/Undecided	2 - Unsure/Undecided	2 - Unsure/Undecided	2 - Unsure/Undecided	2 - Unsure/Undecided	2 - Unsure/Undecided	2 - Unsure/Undecided	2 - Unsure/Undecided	2 - Unsure/Undecided	2 - Unsure/Undecided	No		Yes
38	Non-Hispanic	White or Caucasian	Male					Part-time		$1,301-$1,500	Single	Some college	Southwest	My medical provider (e.g., primary care provider I see, or medical specialist I see)	My medical provider (e.g., primary care provider I see, or medical specialist I see)		2 - Unsure/Undecided	4 - Very trustworthy	3 - A little trustworthy	3 - A little trustworthy	2 - Unsure/Undecided	0 – Not trustworthy at all	1 - Not very trustworthy	0 – Not trustworthy at all	0 – Not trustworthy at all	2 - Unsure/Undecided	4 - Very trustworthy	2 - Unsure/Undecided	2 - Unsure/Undecided	2 - Unsure/Undecided	3 - A little trustworthy	3 - A little biased	1 - Not very biased	3 - A little biased	3 - A little biased	3 - A little biased	2 - Unsure/Undecided	3 - A little biased	4 - Very biased	3 - A little biased	4 - Very biased	0 – Not biased at all	3 - A little biased	3 - A little biased	0 – Not biased at all	0 – Not biased at all	Yes	Genetic screening ordered by your doctor	Yes
38	Non-Hispanic	White or Caucasian		Female				Full-time (36 hours or more per week)		$1,501-$1,700	Single	Associate degree	Southwest	My medical provider (e.g., primary care provider I see, or medical specialist I see)	My medical provider (e.g., primary care provider I see, or medical specialist I see)		0 – Not trustworthy at all	4 - Very trustworthy	3 - A little trustworthy	0 – Not trustworthy at all	0 – Not trustworthy at all	0 – Not trustworthy at all	0 – Not trustworthy at all	0 – Not trustworthy at all	0 – Not trustworthy at all	0 – Not trustworthy at all	0 – Not trustworthy at all	0 – Not trustworthy at all	0 – Not trustworthy at all	4 - Very trustworthy	4 - Very trustworthy	4 - Very biased	0 – Not biased at all	3 - A little biased	0 – Not biased at all	4 - Very biased	0 – Not biased at all	0 – Not biased at all	0 – Not biased at all	4 - Very biased	4 - Very biased	4 - Very biased	4 - Very biased	4 - Very biased	4 - Very biased	4 - Very biased	No		Yes
54	Non-Hispanic	White or Caucasian		Female				Disabled		$901-$1,100	Widowed	Technical or occupational certificate	Southeast	My medical provider (e.g., primary care provider I see, or medical specialist I see)	Major health organization spokesperson		3 - A little trustworthy	4 - Very trustworthy	3 - A little trustworthy	3 - A little trustworthy	2 - Unsure/Undecided	1 - Not very trustworthy	1 - Not very trustworthy	2 - Unsure/Undecided	4 - Very trustworthy	3 - A little trustworthy	2 - Unsure/Undecided	1 - Not very trustworthy	3 - A little trustworthy	3 - A little trustworthy	4 - Very trustworthy	2 - Unsure/Undecided	4 - Very biased	3 - A little biased	3 - A little biased	1 - Not very biased	3 - A little biased	1 - Not very biased	2 - Unsure/Undecided	3 - A little biased	3 - A little biased	1 - Not very biased	1 - Not very biased	3 - A little biased	3 - A little biased	3 - A little biased	No		Yes
35	Non-Hispanic	Black or African American	Male					Full-time (36 hours or more per week)		$1,501-$1,700	Married or co-habitating with partner	High school or equivalent	Southeast	My medical provider (e.g., primary care provider I see, or medical specialist I see)	Genetic counselor		1 - Not very trustworthy	4 - Very trustworthy	2 - Unsure/Undecided	1 - Not very trustworthy	1 - Not very trustworthy	1 - Not very trustworthy	1 - Not very trustworthy	1 - Not very trustworthy	1 - Not very trustworthy	4 - Very trustworthy	2 - Unsure/Undecided	3 - A little trustworthy	2 - Unsure/Undecided	3 - A little trustworthy	4 - Very trustworthy	3 - A little biased	3 - A little biased	2 - Unsure/Undecided	2 - Unsure/Undecided	3 - A little biased	3 - A little biased	3 - A little biased	3 - A little biased	2 - Unsure/Undecided	3 - A little biased	3 - A little biased	3 - A little biased	2 - Unsure/Undecided	2 - Unsure/Undecided	3 - A little biased	No		Yes
26	Non-Hispanic	White or Caucasian		Female				Contract or Gig		$1,901-$2,100	Married or co-habitating with partner	Associate degree	Northeast	Researcher	Major health organization spokesperson		1 - Not very trustworthy	3 - A little trustworthy	2 - Unsure/Undecided	2 - Unsure/Undecided	1 - Not very trustworthy	1 - Not very trustworthy	0 – Not trustworthy at all	0 – Not trustworthy at all	1 - Not very trustworthy	2 - Unsure/Undecided	4 - Very trustworthy	0 – Not trustworthy at all	3 - A little trustworthy	1 - Not very trustworthy	4 - Very trustworthy	4 - Very biased	1 - Not very biased	2 - Unsure/Undecided	2 - Unsure/Undecided	4 - Very biased	4 - Very biased	4 - Very biased	4 - Very biased	3 - A little biased	3 - A little biased	0 – Not biased at all	4 - Very biased	3 - A little biased	2 - Unsure/Undecided	1 - Not very biased	No		Yes
61	Non-Hispanic	White or Caucasian	Male					Unemployed		$1,301-$1,500	Single	High school or equivalent	Northwest	My medical provider (e.g., primary care provider I see, or medical specialist I see)	Family		1 - Not very trustworthy	4 - Very trustworthy	3 - A little trustworthy	2 - Unsure/Undecided	1 - Not very trustworthy	1 - Not very trustworthy	2 - Unsure/Undecided	1 - Not very trustworthy	2 - Unsure/Undecided	2 - Unsure/Undecided	2 - Unsure/Undecided	2 - Unsure/Undecided	3 - A little trustworthy	3 - A little trustworthy	2 - Unsure/Undecided	2 - Unsure/Undecided	1 - Not very biased	1 - Not very biased	1 - Not very biased	3 - A little biased	2 - Unsure/Undecided	1 - Not very biased	3 - A little biased	3 - A little biased	2 - Unsure/Undecided	3 - A little biased	1 - Not very biased	2 - Unsure/Undecided	1 - Not very biased	3 - A little biased	No		Yes
34	Non-Hispanic	White or Caucasian		Female				Full-time (36 hours or more per week)		>$2,100	Married or co-habitating with partner	Associate degree	Southeast	My medical provider (e.g., primary care provider I see, or medical specialist I see)	People experiencing similar medical concerns		0 – Not trustworthy at all	4 - Very trustworthy	2 - Unsure/Undecided	2 - Unsure/Undecided	1 - Not very trustworthy	2 - Unsure/Undecided	1 - Not very trustworthy	0 – Not trustworthy at all	2 - Unsure/Undecided	1 - Not very trustworthy	3 - A little trustworthy	2 - Unsure/Undecided	3 - A little trustworthy	1 - Not very trustworthy	3 - A little trustworthy	4 - Very biased	2 - Unsure/Undecided	3 - A little biased	3 - A little biased	3 - A little biased	2 - Unsure/Undecided	3 - A little biased	3 - A little biased	3 - A little biased	2 - Unsure/Undecided	1 - Not very biased	2 - Unsure/Undecided	1 - Not very biased	2 - Unsure/Undecided	1 - Not very biased	No		Yes
45	Non-Hispanic	White or Caucasian		Female				Full-time (36 hours or more per week)		>$2,100	Married or co-habitating with partner	Some college	Northeast	My medical provider (e.g., primary care provider I see, or medical specialist I see)	Researcher		0 – Not trustworthy at all	4 - Very trustworthy	3 - A little trustworthy	3 - A little trustworthy	1 - Not very trustworthy	0 – Not trustworthy at all	0 – Not trustworthy at all	0 – Not trustworthy at all	0 – Not trustworthy at all	2 - Unsure/Undecided	4 - Very trustworthy	0 – Not trustworthy at all	3 - A little trustworthy	1 - Not very trustworthy	3 - A little trustworthy	1 - Not very biased	0 – Not biased at all	0 – Not biased at all	1 - Not very biased	3 - A little biased	3 - A little biased	4 - Very biased	3 - A little biased	3 - A little biased	2 - Unsure/Undecided	0 – Not biased at all	4 - Very biased	1 - Not very biased	1 - Not very biased	1 - Not very biased	No		Yes
30	Non-Hispanic	White or Caucasian		Female				Full-time (36 hours or more per week)		$1,701-$1,900	Single	Bachelor’s degree	Northwest	My medical provider (e.g., primary care provider I see, or medical specialist I see)	Researcher		0 – Not trustworthy at all	4 - Very trustworthy	2 - Unsure/Undecided	2 - Unsure/Undecided	0 – Not trustworthy at all	2 - Unsure/Undecided	0 – Not trustworthy at all	0 – Not trustworthy at all	2 - Unsure/Undecided	3 - A little trustworthy	4 - Very trustworthy	0 – Not trustworthy at all	3 - A little trustworthy	3 - A little trustworthy	4 - Very trustworthy	4 - Very biased	3 - A little biased	4 - Very biased	4 - Very biased	4 - Very biased	2 - Unsure/Undecided	3 - A little biased	3 - A little biased	3 - A little biased	3 - A little biased	1 - Not very biased	4 - Very biased	2 - Unsure/Undecided	1 - Not very biased	1 - Not very biased	No		Yes
67	Non-Hispanic	White or Caucasian		Female				Other, please specify	Retired	$1,301-$1,500	Married or co-habitating with partner	Associate degree	Northeast	My medical provider (e.g., primary care provider I see, or medical specialist I see)	Major health organization spokesperson		4 - Very trustworthy	4 - Very trustworthy	2 - Unsure/Undecided	2 - Unsure/Undecided	0 – Not trustworthy at all	0 – Not trustworthy at all	0 – Not trustworthy at all	0 – Not trustworthy at all	3 - A little trustworthy	0 – Not trustworthy at all	4 - Very trustworthy	0 – Not trustworthy at all	3 - A little trustworthy	3 - A little trustworthy	4 - Very trustworthy	4 - Very biased	0 – Not biased at all	2 - Unsure/Undecided	2 - Unsure/Undecided	4 - Very biased	4 - Very biased	4 - Very biased	4 - Very biased	1 - Not very biased	4 - Very biased	0 – Not biased at all	4 - Very biased	1 - Not very biased	0 – Not biased at all	0 – Not biased at all	No		No, I have already participated
45	Non-Hispanic	White or Caucasian	Male					Full-time (36 hours or more per week)		>$2,100	Divorced or separated	High school or equivalent	Midwest	My medical provider (e.g., primary care provider I see, or medical specialist I see)	My medical provider (e.g., primary care provider I see, or medical specialist I see)		0 – Not trustworthy at all	4 - Very trustworthy	3 - A little trustworthy	3 - A little trustworthy	0 – Not trustworthy at all	0 – Not trustworthy at all	0 – Not trustworthy at all	0 – Not trustworthy at all	0 – Not trustworthy at all	0 – Not trustworthy at all	0 – Not trustworthy at all	4 - Very trustworthy	4 - Very trustworthy	2 - Unsure/Undecided	4 - Very trustworthy	4 - Very biased	0 – Not biased at all	1 - Not very biased	1 - Not very biased	4 - Very biased	4 - Very biased	3 - A little biased	4 - Very biased	4 - Very biased	4 - Very biased	4 - Very biased	0 – Not biased at all	0 – Not biased at all	2 - Unsure/Undecided	0 – Not biased at all	No		Yes
38	Non-Hispanic	White or Caucasian		Female				Full-time (36 hours or more per week)		>$2,100	Married or co-habitating with partner	Master’s degree	Northeast	My medical provider (e.g., primary care provider I see, or medical specialist I see)	Major health organization spokesperson		1 - Not very trustworthy	4 - Very trustworthy	3 - A little trustworthy	3 - A little trustworthy	3 - A little trustworthy	3 - A little trustworthy	0 – Not trustworthy at all	1 - Not very trustworthy	3 - A little trustworthy	3 - A little trustworthy	3 - A little trustworthy	1 - Not very trustworthy	3 - A little trustworthy	1 - Not very trustworthy	3 - A little trustworthy	3 - A little biased	0 – Not biased at all	1 - Not very biased	1 - Not very biased	1 - Not very biased	1 - Not very biased	4 - Very biased	3 - A little biased	1 - Not very biased	1 - Not very biased	1 - Not very biased	3 - A little biased	1 - Not very biased	1 - Not very biased	1 - Not very biased	Yes	Genetic screening ordered by your doctor	Yes
35	Non-Hispanic	White or Caucasian		Female				Full-time (36 hours or more per week)		>$2,100	Married or co-habitating with partner	Bachelor’s degree	Southeast	My medical provider (e.g., primary care provider I see, or medical specialist I see)	People experiencing similar medical concerns		0 – Not trustworthy at all	4 - Very trustworthy	2 - Unsure/Undecided	1 - Not very trustworthy	0 – Not trustworthy at all	0 – Not trustworthy at all	0 – Not trustworthy at all	0 – Not trustworthy at all	0 – Not trustworthy at all	2 - Unsure/Undecided	4 - Very trustworthy	0 – Not trustworthy at all	3 - A little trustworthy	3 - A little trustworthy	2 - Unsure/Undecided	4 - Very biased	1 - Not very biased	0 – Not biased at all	0 – Not biased at all	4 - Very biased	3 - A little biased	0 – Not biased at all	4 - Very biased	4 - Very biased	2 - Unsure/Undecided	1 - Not very biased	0 – Not biased at all	1 - Not very biased	2 - Unsure/Undecided	3 - A little biased	No		No, I have already participated
31	Non-Hispanic	White or Caucasian		Female				Homemaker		<$500	Married or co-habitating with partner	High school or equivalent	Northwest	My medical provider (e.g., primary care provider I see, or medical specialist I see)	Researcher		2 - Unsure/Undecided	2 - Unsure/Undecided	3 - A little trustworthy	3 - A little trustworthy	3 - A little trustworthy	0 – Not trustworthy at all	2 - Unsure/Undecided	2 - Unsure/Undecided	2 - Unsure/Undecided	3 - A little trustworthy	3 - A little trustworthy	3 - A little trustworthy	4 - Very trustworthy	4 - Very trustworthy	0 – Not trustworthy at all	4 - Very biased	4 - Very biased	1 - Not very biased	0 – Not biased at all	1 - Not very biased	3 - A little biased	0 – Not biased at all	3 - A little biased	3 - A little biased	1 - Not very biased	2 - Unsure/Undecided	2 - Unsure/Undecided	0 – Not biased at all	3 - A little biased	4 - Very biased	Yes	Genetic screening ordered by your doctor	No, I have already participated
24	Non-Hispanic	Black or African American		Female				Full-time (36 hours or more per week)		$1,101-$1,300	Single	High school or equivalent	Southwest	My medical provider (e.g., primary care provider I see, or medical specialist I see)	My medical provider (e.g., primary care provider I see, or medical specialist I see)		0 – Not trustworthy at all	4 - Very trustworthy	3 - A little trustworthy	1 - Not very trustworthy	1 - Not very trustworthy	1 - Not very trustworthy	1 - Not very trustworthy	1 - Not very trustworthy	1 - Not very trustworthy	1 - Not very trustworthy	2 - Unsure/Undecided	2 - Unsure/Undecided	4 - Very trustworthy	1 - Not very trustworthy	4 - Very trustworthy	0 – Not biased at all	4 - Very biased	3 - A little biased	3 - A little biased	1 - Not very biased	1 - Not very biased	1 - Not very biased	1 - Not very biased	1 - Not very biased	1 - Not very biased	2 - Unsure/Undecided	3 - A little biased	4 - Very biased	2 - Unsure/Undecided	4 - Very biased	Yes	Genetic testing for a research study	No, I have already participated
65	Non-Hispanic	White or Caucasian		Female				Full-time (36 hours or more per week)		$1,501-$1,700	Divorced or separated	Some college	Northeast	My medical provider (e.g., primary care provider I see, or medical specialist I see)	My medical provider (e.g., primary care provider I see, or medical specialist I see)		0 – Not trustworthy at all	4 - Very trustworthy	4 - Very trustworthy	3 - A little trustworthy	3 - A little trustworthy	0 – Not trustworthy at all	3 - A little trustworthy	3 - A little trustworthy	3 - A little trustworthy	3 - A little trustworthy	4 - Very trustworthy	3 - A little trustworthy	4 - Very trustworthy	4 - Very trustworthy	4 - Very trustworthy	3 - A little biased	0 – Not biased at all	0 – Not biased at all	0 – Not biased at all	2 - Unsure/Undecided	2 - Unsure/Undecided	1 - Not very biased	1 - Not very biased	1 - Not very biased	0 – Not biased at all	0 – Not biased at all	0 – Not biased at all	0 – Not biased at all	0 – Not biased at all	0 – Not biased at all	No		Yes
53	Non-Hispanic	White or Caucasian		Female				Other, please specify	Military retired	>$2,100	Divorced or separated	Bachelor’s degree	Southeast	My medical provider (e.g., primary care provider I see, or medical specialist I see)	Researcher		0 – Not trustworthy at all	4 - Very trustworthy	1 - Not very trustworthy	1 - Not very trustworthy	0 – Not trustworthy at all	1 - Not very trustworthy	0 – Not trustworthy at all	0 – Not trustworthy at all	1 - Not very trustworthy	2 - Unsure/Undecided	3 - A little trustworthy	0 – Not trustworthy at all	2 - Unsure/Undecided	3 - A little trustworthy	3 - A little trustworthy	4 - Very biased	1 - Not very biased	1 - Not very biased	1 - Not very biased	4 - Very biased	3 - A little biased	2 - Unsure/Undecided	4 - Very biased	3 - A little biased	3 - A little biased	1 - Not very biased	4 - Very biased	3 - A little biased	2 - Unsure/Undecided	3 - A little biased	No		Yes
47	Non-Hispanic	Black or African American		Female				Disabled		<$500	Divorced or separated	Some college	Midwest	My medical provider (e.g., primary care provider I see, or medical specialist I see)	My medical provider (e.g., primary care provider I see, or medical specialist I see)		0 – Not trustworthy at all	4 - Very trustworthy	0 – Not trustworthy at all	0 – Not trustworthy at all	0 – Not trustworthy at all	0 – Not trustworthy at all	0 – Not trustworthy at all	0 – Not trustworthy at all	0 – Not trustworthy at all	0 – Not trustworthy at all	3 - A little trustworthy	3 - A little trustworthy	0 – Not trustworthy at all	2 - Unsure/Undecided	2 - Unsure/Undecided	4 - Very biased	2 - Unsure/Undecided	4 - Very biased	4 - Very biased	4 - Very biased	4 - Very biased	4 - Very biased	4 - Very biased	4 - Very biased	4 - Very biased	2 - Unsure/Undecided	2 - Unsure/Undecided	1 - Not very biased	2 - Unsure/Undecided	2 - Unsure/Undecided	No		Yes
70	Non-Hispanic	White or Caucasian		Female				Other, please specify	Retired	>$2,100	Widowed	Associate degree	Northwest	My medical provider (e.g., primary care provider I see, or medical specialist I see)	Researcher		0 – Not trustworthy at all	3 - A little trustworthy	3 - A little trustworthy	2 - Unsure/Undecided	2 - Unsure/Undecided	2 - Unsure/Undecided	1 - Not very trustworthy	2 - Unsure/Undecided	1 - Not very trustworthy	2 - Unsure/Undecided	3 - A little trustworthy	1 - Not very trustworthy	2 - Unsure/Undecided	3 - A little trustworthy	3 - A little trustworthy	4 - Very biased	1 - Not very biased	3 - A little biased	3 - A little biased	4 - Very biased	4 - Very biased	4 - Very biased	4 - Very biased	4 - Very biased	3 - A little biased	1 - Not very biased	4 - Very biased	1 - Not very biased	1 - Not very biased	1 - Not very biased	No		Yes
66	Non-Hispanic	White or Caucasian	Male					Part-time		>$2,100	Married or co-habitating with partner	Some college	Midwest	My medical provider (e.g., primary care provider I see, or medical specialist I see)	Family		1 - Not very trustworthy	3 - A little trustworthy	3 - A little trustworthy	2 - Unsure/Undecided	1 - Not very trustworthy	1 - Not very trustworthy	1 - Not very trustworthy	1 - Not very trustworthy	1 - Not very trustworthy	2 - Unsure/Undecided	2 - Unsure/Undecided	1 - Not very trustworthy	3 - A little trustworthy	2 - Unsure/Undecided	1 - Not very trustworthy	3 - A little biased	2 - Unsure/Undecided	1 - Not very biased	2 - Unsure/Undecided	3 - A little biased	3 - A little biased	3 - A little biased	4 - Very biased	4 - Very biased	2 - Unsure/Undecided	3 - A little biased	2 - Unsure/Undecided	2 - Unsure/Undecided	2 - Unsure/Undecided	3 - A little biased	No		Yes
70	Non-Hispanic	White or Caucasian	Male					Other, please specify	Retired	>$2,100	Single	Bachelor’s degree	Southeast	My medical provider (e.g., primary care provider I see, or medical specialist I see)	Major health organization spokesperson		0 – Not trustworthy at all	4 - Very trustworthy	2 - Unsure/Undecided	2 - Unsure/Undecided	1 - Not very trustworthy	1 - Not very trustworthy	1 - Not very trustworthy	1 - Not very trustworthy	0 – Not trustworthy at all	2 - Unsure/Undecided	1 - Not very trustworthy	1 - Not very trustworthy	3 - A little trustworthy	2 - Unsure/Undecided	2 - Unsure/Undecided	4 - Very biased	0 – Not biased at all	2 - Unsure/Undecided	2 - Unsure/Undecided	4 - Very biased	2 - Unsure/Undecided	2 - Unsure/Undecided	4 - Very biased	4 - Very biased	3 - A little biased	2 - Unsure/Undecided	3 - A little biased	1 - Not very biased	2 - Unsure/Undecided	2 - Unsure/Undecided	Yes	Direct to consumer testing (e.g., 23andMe, Ancestry.com, Nebula Genomics)	No, I have already participated
42	Non-Hispanic	Black or African American		Female				Full-time (36 hours or more per week)		>$2,100	Divorced or separated	Bachelor’s degree	Southwest	People experiencing similar medical concerns	My medical provider (e.g., primary care provider I see, or medical specialist I see)		2 - Unsure/Undecided	3 - A little trustworthy	2 - Unsure/Undecided	2 - Unsure/Undecided	2 - Unsure/Undecided	2 - Unsure/Undecided	2 - Unsure/Undecided	2 - Unsure/Undecided	2 - Unsure/Undecided	2 - Unsure/Undecided	3 - A little trustworthy	2 - Unsure/Undecided	3 - A little trustworthy	3 - A little trustworthy	3 - A little trustworthy	3 - A little biased	2 - Unsure/Undecided	2 - Unsure/Undecided	2 - Unsure/Undecided	2 - Unsure/Undecided	2 - Unsure/Undecided	2 - Unsure/Undecided	3 - A little biased	3 - A little biased	2 - Unsure/Undecided	2 - Unsure/Undecided	2 - Unsure/Undecided	2 - Unsure/Undecided	2 - Unsure/Undecided	2 - Unsure/Undecided	No		Yes
44	Non-Hispanic	White or Caucasian		Female				Full-time (36 hours or more per week)		$1,501-$1,700	Married or co-habitating with partner	Bachelor’s degree	Northeast	My medical provider (e.g., primary care provider I see, or medical specialist I see)	Family		2 - Unsure/Undecided	4 - Very trustworthy	4 - Very trustworthy	3 - A little trustworthy	2 - Unsure/Undecided	2 - Unsure/Undecided	2 - Unsure/Undecided	1 - Not very trustworthy	1 - Not very trustworthy	2 - Unsure/Undecided	2 - Unsure/Undecided	2 - Unsure/Undecided	3 - A little trustworthy	3 - A little trustworthy	3 - A little trustworthy	2 - Unsure/Undecided	2 - Unsure/Undecided	2 - Unsure/Undecided	2 - Unsure/Undecided	2 - Unsure/Undecided	2 - Unsure/Undecided	2 - Unsure/Undecided	2 - Unsure/Undecided	2 - Unsure/Undecided	2 - Unsure/Undecided	2 - Unsure/Undecided	2 - Unsure/Undecided	2 - Unsure/Undecided	2 - Unsure/Undecided	2 - Unsure/Undecided	No		Yes
79	Non-Hispanic	White or Caucasian		Female				Homemaker		$1,101-$1,300	Widowed	High school or equivalent	Northwest	My medical provider (e.g., primary care provider I see, or medical specialist I see)	My medical provider (e.g., primary care provider I see, or medical specialist I see)		0 – Not trustworthy at all	4 - Very trustworthy	4 - Very trustworthy	3 - A little trustworthy	0 – Not trustworthy at all	0 – Not trustworthy at all	2 - Unsure/Undecided	0 – Not trustworthy at all	0 – Not trustworthy at all	0 – Not trustworthy at all	1 - Not very trustworthy	2 - Unsure/Undecided	3 - A little trustworthy	2 - Unsure/Undecided	0 – Not trustworthy at all	4 - Very biased	0 – Not biased at all	0 – Not biased at all	0 – Not biased at all	4 - Very biased	4 - Very biased	2 - Unsure/Undecided	4 - Very biased	3 - A little biased	4 - Very biased	3 - A little biased	2 - Unsure/Undecided	1 - Not very biased	2 - Unsure/Undecided	4 - Very biased	No		No, I have already participated
72	Non-Hispanic	White or Caucasian		Female				Homemaker		>$2,100	Single	Bachelor’s degree	Midwest	Community leader	Family		1 - Not very trustworthy	4 - Very trustworthy	3 - A little trustworthy	3 - A little trustworthy	3 - A little trustworthy	3 - A little trustworthy	3 - A little trustworthy	2 - Unsure/Undecided	3 - A little trustworthy	3 - A little trustworthy	4 - Very trustworthy	3 - A little trustworthy	4 - Very trustworthy	4 - Very trustworthy	4 - Very trustworthy	4 - Very biased	1 - Not very biased	1 - Not very biased	1 - Not very biased	1 - Not very biased	1 - Not very biased	1 - Not very biased	3 - A little biased	3 - A little biased	1 - Not very biased	0 – Not biased at all	2 - Unsure/Undecided	1 - Not very biased	0 – Not biased at all	0 – Not biased at all	No		Yes
55	Non-Hispanic	White or Caucasian		Female				Homemaker		<$500	Married or co-habitating with partner	Associate degree	Southwest	My medical provider (e.g., primary care provider I see, or medical specialist I see)	People experiencing similar medical concerns		0 – Not trustworthy at all	4 - Very trustworthy	3 - A little trustworthy	3 - A little trustworthy	1 - Not very trustworthy	2 - Unsure/Undecided	2 - Unsure/Undecided	1 - Not very trustworthy	0 – Not trustworthy at all	2 - Unsure/Undecided	2 - Unsure/Undecided	3 - A little trustworthy	3 - A little trustworthy	3 - A little trustworthy	2 - Unsure/Undecided	3 - A little biased	2 - Unsure/Undecided	2 - Unsure/Undecided	2 - Unsure/Undecided	2 - Unsure/Undecided	2 - Unsure/Undecided	2 - Unsure/Undecided	3 - A little biased	4 - Very biased	2 - Unsure/Undecided	2 - Unsure/Undecided	2 - Unsure/Undecided	2 - Unsure/Undecided	0 – Not biased at all	2 - Unsure/Undecided	Yes	Direct to consumer testing (e.g., 23andMe, Ancestry.com, Nebula Genomics)	No, I have already participated
75	Non-Hispanic	White or Caucasian	Male					Other, please specify	Retired	>$2,100	Married or co-habitating with partner	Doctorate, PhD, MD, or equivalent	Northeast	My medical provider (e.g., primary care provider I see, or medical specialist I see)	My medical provider (e.g., primary care provider I see, or medical specialist I see)		0 – Not trustworthy at all	4 - Very trustworthy	2 - Unsure/Undecided	2 - Unsure/Undecided	0 – Not trustworthy at all	3 - A little trustworthy	0 – Not trustworthy at all	0 – Not trustworthy at all	0 – Not trustworthy at all	0 – Not trustworthy at all	0 – Not trustworthy at all	0 – Not trustworthy at all	3 - A little trustworthy	3 - A little trustworthy	1 - Not very trustworthy	4 - Very biased	0 – Not biased at all	2 - Unsure/Undecided	2 - Unsure/Undecided	4 - Very biased	2 - Unsure/Undecided	2 - Unsure/Undecided	4 - Very biased	4 - Very biased	4 - Very biased	3 - A little biased	2 - Unsure/Undecided	1 - Not very biased	2 - Unsure/Undecided	4 - Very biased	No		No, I have already participated
72	Non-Hispanic	White or Caucasian	Male					Other, please specify	RETIRED	>$2,100	Married or co-habitating with partner	Master’s degree	Northeast	My medical provider (e.g., primary care provider I see, or medical specialist I see)	Major health organization spokesperson		0 – Not trustworthy at all	4 - Very trustworthy	4 - Very trustworthy	2 - Unsure/Undecided	0 – Not trustworthy at all	0 – Not trustworthy at all	0 – Not trustworthy at all	0 – Not trustworthy at all	0 – Not trustworthy at all	2 - Unsure/Undecided	2 - Unsure/Undecided	2 - Unsure/Undecided	2 - Unsure/Undecided	3 - A little trustworthy	0 – Not trustworthy at all	4 - Very biased	0 – Not biased at all	0 – Not biased at all	2 - Unsure/Undecided	4 - Very biased	4 - Very biased	4 - Very biased	4 - Very biased	4 - Very biased	2 - Unsure/Undecided	2 - Unsure/Undecided	4 - Very biased	2 - Unsure/Undecided	2 - Unsure/Undecided	2 - Unsure/Undecided	No		No, I have already participated
48	Non-Hispanic	White or Caucasian		Female				Disabled		$500-$700	Married or co-habitating with partner	Technical or occupational certificate	Southeast	My medical provider (e.g., primary care provider I see, or medical specialist I see)	Other	A med school student I know personally	2 - Unsure/Undecided	4 - Very trustworthy	4 - Very trustworthy	4 - Very trustworthy	2 - Unsure/Undecided	4 - Very trustworthy	2 - Unsure/Undecided	2 - Unsure/Undecided	3 - A little trustworthy	3 - A little trustworthy	4 - Very trustworthy	2 - Unsure/Undecided	4 - Very trustworthy	4 - Very trustworthy	4 - Very trustworthy	3 - A little biased	0 – Not biased at all	1 - Not very biased	1 - Not very biased	2 - Unsure/Undecided	0 – Not biased at all	2 - Unsure/Undecided	3 - A little biased	4 - Very biased	3 - A little biased	0 – Not biased at all	2 - Unsure/Undecided	0 – Not biased at all	0 – Not biased at all	0 – Not biased at all	No		No, I have already participated
88	Non-Hispanic	White or Caucasian		Female				Other, please specify	retired	$1,501-$1,700	Divorced or separated	Associate degree	Midwest	Other	Other	CDC or Web MD	0 – Not trustworthy at all	2 - Unsure/Undecided	2 - Unsure/Undecided	2 - Unsure/Undecided	0 – Not trustworthy at all	0 – Not trustworthy at all	0 – Not trustworthy at all	0 – Not trustworthy at all	2 - Unsure/Undecided	3 - A little trustworthy	3 - A little trustworthy	0 – Not trustworthy at all	3 - A little trustworthy	3 - A little trustworthy	4 - Very trustworthy	4 - Very biased	2 - Unsure/Undecided	3 - A little biased	3 - A little biased	4 - Very biased	4 - Very biased	4 - Very biased	4 - Very biased	2 - Unsure/Undecided	1 - Not very biased	1 - Not very biased	4 - Very biased	0 – Not biased at all	0 – Not biased at all	0 – Not biased at all	No		No, I have already participated
59	Non-Hispanic	White or Caucasian		Female				Other, please specify	Retired	>$2,100	Divorced or separated	Some college	Northwest	My medical provider (e.g., primary care provider I see, or medical specialist I see)	Family		0 – Not trustworthy at all	4 - Very trustworthy	3 - A little trustworthy	3 - A little trustworthy	0 – Not trustworthy at all	0 – Not trustworthy at all	1 - Not very trustworthy	0 – Not trustworthy at all	0 – Not trustworthy at all	1 - Not very trustworthy	2 - Unsure/Undecided	0 – Not trustworthy at all	2 - Unsure/Undecided	3 - A little trustworthy	3 - A little trustworthy	2 - Unsure/Undecided	3 - A little biased	3 - A little biased	4 - Very biased	4 - Very biased	2 - Unsure/Undecided	4 - Very biased	4 - Very biased	4 - Very biased	3 - A little biased	3 - A little biased	4 - Very biased	1 - Not very biased	1 - Not very biased	1 - Not very biased	No		Yes
62	Non-Hispanic	Black or African American		Female				Part-time		<$500	Divorced or separated	Some college	Midwest	Personal stories/accounts online	Researcher		3 - A little trustworthy	3 - A little trustworthy	3 - A little trustworthy	3 - A little trustworthy	3 - A little trustworthy	3 - A little trustworthy	2 - Unsure/Undecided	1 - Not very trustworthy	3 - A little trustworthy	3 - A little trustworthy	3 - A little trustworthy	3 - A little trustworthy	1 - Not very trustworthy	1 - Not very trustworthy	3 - A little trustworthy	1 - Not very biased	1 - Not very biased	1 - Not very biased	1 - Not very biased	1 - Not very biased	1 - Not very biased	1 - Not very biased	0 – Not biased at all	1 - Not very biased	1 - Not very biased	0 – Not biased at all	1 - Not very biased	1 - Not very biased	2 - Unsure/Undecided	1 - Not very biased	Yes	Direct to consumer testing (e.g., 23andMe, Ancestry.com, Nebula Genomics)	No, I have already participated
23	Non-Hispanic	Black or African American		Female				Full-time (36 hours or more per week)		>$2,100	Single	Some college	Midwest	My medical provider (e.g., primary care provider I see, or medical specialist I see)	Major health organization spokesperson		1 - Not very trustworthy	4 - Very trustworthy	3 - A little trustworthy	3 - A little trustworthy	1 - Not very trustworthy	1 - Not very trustworthy	1 - Not very trustworthy	2 - Unsure/Undecided	2 - Unsure/Undecided	3 - A little trustworthy	3 - A little trustworthy	2 - Unsure/Undecided	2 - Unsure/Undecided	3 - A little trustworthy	4 - Very trustworthy	3 - A little biased	3 - A little biased	1 - Not very biased	1 - Not very biased	3 - A little biased	2 - Unsure/Undecided	2 - Unsure/Undecided	1 - Not very biased	3 - A little biased	1 - Not very biased	1 - Not very biased	1 - Not very biased	1 - Not very biased	0 – Not biased at all	0 – Not biased at all	No		Yes
63	Non-Hispanic	White or Caucasian		Female				Part-time		>$2,100	Married or co-habitating with partner	High school or equivalent	Southeast	Family	Family		2 - Unsure/Undecided	4 - Very trustworthy	4 - Very trustworthy	2 - Unsure/Undecided	1 - Not very trustworthy	1 - Not very trustworthy	2 - Unsure/Undecided	1 - Not very trustworthy	1 - Not very trustworthy	3 - A little trustworthy	1 - Not very trustworthy	3 - A little trustworthy	3 - A little trustworthy	2 - Unsure/Undecided	3 - A little trustworthy	1 - Not very biased	3 - A little biased	4 - Very biased	2 - Unsure/Undecided	1 - Not very biased	1 - Not very biased	2 - Unsure/Undecided	1 - Not very biased	1 - Not very biased	3 - A little biased	2 - Unsure/Undecided	2 - Unsure/Undecided	3 - A little biased	2 - Unsure/Undecided	3 - A little biased	Yes	Genetic screening ordered by your doctor	No, I have already participated
70	Non-Hispanic	Black or African American		Female				Other, please specify	Retired	>$2,100	Single	Master’s degree	Midwest	My medical provider (e.g., primary care provider I see, or medical specialist I see)	Major health organization spokesperson		0 – Not trustworthy at all	4 - Very trustworthy	4 - Very trustworthy	3 - A little trustworthy	2 - Unsure/Undecided	0 – Not trustworthy at all	3 - A little trustworthy	1 - Not very trustworthy	2 - Unsure/Undecided	1 - Not very trustworthy	3 - A little trustworthy	2 - Unsure/Undecided	3 - A little trustworthy	2 - Unsure/Undecided	3 - A little trustworthy	4 - Very biased	1 - Not very biased	1 - Not very biased	1 - Not very biased	2 - Unsure/Undecided	2 - Unsure/Undecided	3 - A little biased	3 - A little biased	3 - A little biased	2 - Unsure/Undecided	3 - A little biased	3 - A little biased	2 - Unsure/Undecided	2 - Unsure/Undecided	3 - A little biased	No		Yes
79	Non-Hispanic	White or Caucasian		Female				Other, please specify	Retired	$1,901-$2,100	Divorced or separated	Master’s degree	Southeast	People experiencing similar medical concerns	My medical provider (e.g., primary care provider I see, or medical specialist I see)		2 - Unsure/Undecided	3 - A little trustworthy	0 – Not trustworthy at all	0 – Not trustworthy at all	0 – Not trustworthy at all	0 – Not trustworthy at all	0 – Not trustworthy at all	0 – Not trustworthy at all	0 – Not trustworthy at all	2 - Unsure/Undecided	1 - Not very trustworthy	0 – Not trustworthy at all	3 - A little trustworthy	1 - Not very trustworthy	2 - Unsure/Undecided	4 - Very biased	3 - A little biased	2 - Unsure/Undecided	2 - Unsure/Undecided	2 - Unsure/Undecided	2 - Unsure/Undecided	2 - Unsure/Undecided	2 - Unsure/Undecided	2 - Unsure/Undecided	2 - Unsure/Undecided	2 - Unsure/Undecided	2 - Unsure/Undecided	1 - Not very biased	1 - Not very biased	1 - Not very biased	No		No, I have already participated
66	Non-Hispanic	White or Caucasian		Female				Other, please specify	Retired	$901-$1,100	Divorced or separated	High school or equivalent	Midwest	My medical provider (e.g., primary care provider I see, or medical specialist I see)	My medical provider (e.g., primary care provider I see, or medical specialist I see)		1 - Not very trustworthy	4 - Very trustworthy	3 - A little trustworthy	3 - A little trustworthy	2 - Unsure/Undecided	1 - Not very trustworthy	2 - Unsure/Undecided	2 - Unsure/Undecided	2 - Unsure/Undecided	1 - Not very trustworthy	2 - Unsure/Undecided	2 - Unsure/Undecided	4 - Very trustworthy	3 - A little trustworthy	4 - Very trustworthy	2 - Unsure/Undecided	0 – Not biased at all	0 – Not biased at all	0 – Not biased at all	1 - Not very biased	1 - Not very biased	2 - Unsure/Undecided	1 - Not very biased	1 - Not very biased	2 - Unsure/Undecided	0 – Not biased at all	0 – Not biased at all	0 – Not biased at all	1 - Not very biased	0 – Not biased at all	No		No, I have already participated
37	Non-Hispanic	White or Caucasian	Male		Non-binary / third gender			Disabled		$901-$1,100	Single	Some college	Midwest	My medical provider (e.g., primary care provider I see, or medical specialist I see)	My medical provider (e.g., primary care provider I see, or medical specialist I see)		3 - A little trustworthy	4 - Very trustworthy	4 - Very trustworthy	2 - Unsure/Undecided	0 – Not trustworthy at all	0 – Not trustworthy at all	2 - Unsure/Undecided	3 - A little trustworthy	4 - Very trustworthy	4 - Very trustworthy	4 - Very trustworthy	3 - A little trustworthy	2 - Unsure/Undecided	4 - Very trustworthy	4 - Very trustworthy	3 - A little biased	3 - A little biased	1 - Not very biased	2 - Unsure/Undecided	4 - Very biased	2 - Unsure/Undecided	4 - Very biased	0 – Not biased at all	0 – Not biased at all	0 – Not biased at all	0 – Not biased at all	4 - Very biased	2 - Unsure/Undecided	0 – Not biased at all	0 – Not biased at all	No		Yes
68	Non-Hispanic	White or Caucasian	Male					Full-time (36 hours or more per week)		>$2,100	Married or co-habitating with partner	Bachelor’s degree	Midwest	My medical provider (e.g., primary care provider I see, or medical specialist I see)	My medical provider (e.g., primary care provider I see, or medical specialist I see)		3 - A little trustworthy	4 - Very trustworthy	4 - Very trustworthy	4 - Very trustworthy	1 - Not very trustworthy	2 - Unsure/Undecided	3 - A little trustworthy	2 - Unsure/Undecided	2 - Unsure/Undecided	0 – Not trustworthy at all	4 - Very trustworthy	3 - A little trustworthy	4 - Very trustworthy	2 - Unsure/Undecided	4 - Very trustworthy	4 - Very biased	0 – Not biased at all	0 – Not biased at all	0 – Not biased at all	3 - A little biased	2 - Unsure/Undecided	2 - Unsure/Undecided	4 - Very biased	3 - A little biased	4 - Very biased	2 - Unsure/Undecided	3 - A little biased	1 - Not very biased	2 - Unsure/Undecided	2 - Unsure/Undecided	No		No, I have already participated
74	Non-Hispanic	White or Caucasian	Male					Other, please specify	Retired	>$2,100	Married or co-habitating with partner	Some college	Northeast	My medical provider (e.g., primary care provider I see, or medical specialist I see)	Researcher		1 - Not very trustworthy	4 - Very trustworthy	3 - A little trustworthy	2 - Unsure/Undecided	0 – Not trustworthy at all	3 - A little trustworthy	2 - Unsure/Undecided	1 - Not very trustworthy	2 - Unsure/Undecided	3 - A little trustworthy	3 - A little trustworthy	1 - Not very trustworthy	3 - A little trustworthy	3 - A little trustworthy	4 - Very trustworthy	4 - Very biased	0 – Not biased at all	0 – Not biased at all	1 - Not very biased	1 - Not very biased	0 – Not biased at all	3 - A little biased	4 - Very biased	3 - A little biased	3 - A little biased	1 - Not very biased	3 - A little biased	3 - A little biased	0 – Not biased at all	0 – Not biased at all	No		No, I have already participated
62	Non-Hispanic	Black or African American	Male					Disabled		>$2,100	Divorced or separated	Technical or occupational certificate	Southwest	My medical provider (e.g., primary care provider I see, or medical specialist I see)	Major health organization spokesperson		2 - Unsure/Undecided	4 - Very trustworthy	2 - Unsure/Undecided	2 - Unsure/Undecided	2 - Unsure/Undecided	2 - Unsure/Undecided	2 - Unsure/Undecided	2 - Unsure/Undecided	2 - Unsure/Undecided	3 - A little trustworthy	4 - Very trustworthy	2 - Unsure/Undecided	3 - A little trustworthy	3 - A little trustworthy	3 - A little trustworthy	2 - Unsure/Undecided	3 - A little biased	2 - Unsure/Undecided	2 - Unsure/Undecided	2 - Unsure/Undecided	2 - Unsure/Undecided	2 - Unsure/Undecided	2 - Unsure/Undecided	2 - Unsure/Undecided	2 - Unsure/Undecided	2 - Unsure/Undecided	2 - Unsure/Undecided	3 - A little biased	3 - A little biased	3 - A little biased	No		Yes
59	Non-Hispanic	Black or African American		Female				Homemaker		<$500	Married or co-habitating with partner	Some college	Southwest	My medical provider (e.g., primary care provider I see, or medical specialist I see)	My medical provider (e.g., primary care provider I see, or medical specialist I see)		0 – Not trustworthy at all	3 - A little trustworthy	3 - A little trustworthy	1 - Not very trustworthy	1 - Not very trustworthy	2 - Unsure/Undecided	1 - Not very trustworthy	2 - Unsure/Undecided	2 - Unsure/Undecided	0 – Not trustworthy at all	2 - Unsure/Undecided	0 – Not trustworthy at all	3 - A little trustworthy	3 - A little trustworthy	3 - A little trustworthy	1 - Not very biased	4 - Very biased	1 - Not very biased	1 - Not very biased	1 - Not very biased	3 - A little biased	1 - Not very biased	1 - Not very biased	1 - Not very biased	0 – Not biased at all	3 - A little biased	1 - Not very biased	3 - A little biased	3 - A little biased	3 - A little biased	No		No, I have already participated
52	Non-Hispanic	Black or African American	Male					Unemployed		$1,701-$1,900	Married or co-habitating with partner	Bachelor’s degree	Midwest	Friends	Researcher		2 - Unsure/Undecided	2 - Unsure/Undecided	3 - A little trustworthy	3 - A little trustworthy	2 - Unsure/Undecided	2 - Unsure/Undecided	2 - Unsure/Undecided	2 - Unsure/Undecided	2 - Unsure/Undecided	2 - Unsure/Undecided	2 - Unsure/Undecided	0 – Not trustworthy at all	2 - Unsure/Undecided	2 - Unsure/Undecided	2 - Unsure/Undecided	2 - Unsure/Undecided	2 - Unsure/Undecided	2 - Unsure/Undecided	2 - Unsure/Undecided	2 - Unsure/Undecided	2 - Unsure/Undecided	2 - Unsure/Undecided	2 - Unsure/Undecided	2 - Unsure/Undecided	2 - Unsure/Undecided	2 - Unsure/Undecided	2 - Unsure/Undecided	2 - Unsure/Undecided	2 - Unsure/Undecided	2 - Unsure/Undecided	No		Yes
64	Non-Hispanic	White or Caucasian		Female				Part-time		$500-$700	Single	Some college	Northeast	My medical provider (e.g., primary care provider I see, or medical specialist I see)	Family		0 – Not trustworthy at all	4 - Very trustworthy	3 - A little trustworthy	3 - A little trustworthy	2 - Unsure/Undecided	1 - Not very trustworthy	2 - Unsure/Undecided	3 - A little trustworthy	3 - A little trustworthy	2 - Unsure/Undecided	3 - A little trustworthy	3 - A little trustworthy	3 - A little trustworthy	3 - A little trustworthy	3 - A little trustworthy	3 - A little biased	0 – Not biased at all	0 – Not biased at all	0 – Not biased at all	3 - A little biased	2 - Unsure/Undecided	0 – Not biased at all	3 - A little biased	3 - A little biased	1 - Not very biased	1 - Not very biased	1 - Not very biased	1 - Not very biased	2 - Unsure/Undecided	0 – Not biased at all	No		Yes
48	Non-Hispanic	White or Caucasian		Female				Unemployed		>$2,100	Married or co-habitating with partner	Associate degree	Southeast	Family	My medical provider (e.g., primary care provider I see, or medical specialist I see)		2 - Unsure/Undecided	4 - Very trustworthy	4 - Very trustworthy	3 - A little trustworthy	1 - Not very trustworthy	0 – Not trustworthy at all	2 - Unsure/Undecided	2 - Unsure/Undecided	2 - Unsure/Undecided	3 - A little trustworthy	3 - A little trustworthy	3 - A little trustworthy	3 - A little trustworthy	3 - A little trustworthy	3 - A little trustworthy	2 - Unsure/Undecided	2 - Unsure/Undecided	2 - Unsure/Undecided	2 - Unsure/Undecided	2 - Unsure/Undecided	2 - Unsure/Undecided	2 - Unsure/Undecided	2 - Unsure/Undecided	2 - Unsure/Undecided	2 - Unsure/Undecided	2 - Unsure/Undecided	2 - Unsure/Undecided	2 - Unsure/Undecided	3 - A little biased	2 - Unsure/Undecided	No		No, I have already participated
30	Non-Hispanic	White or Caucasian		Female				Full-time (36 hours or more per week)		$1,101-$1,300	Married or co-habitating with partner	High school or equivalent	Southeast	My medical provider (e.g., primary care provider I see, or medical specialist I see)	My medical provider (e.g., primary care provider I see, or medical specialist I see)		3 - A little trustworthy	3 - A little trustworthy	4 - Very trustworthy	4 - Very trustworthy	2 - Unsure/Undecided	2 - Unsure/Undecided	3 - A little trustworthy	2 - Unsure/Undecided	2 - Unsure/Undecided	3 - A little trustworthy	2 - Unsure/Undecided	3 - A little trustworthy	3 - A little trustworthy	3 - A little trustworthy	3 - A little trustworthy	0 – Not biased at all	0 – Not biased at all	0 – Not biased at all	0 – Not biased at all	0 – Not biased at all	0 – Not biased at all	0 – Not biased at all	0 – Not biased at all	0 – Not biased at all	0 – Not biased at all	0 – Not biased at all	0 – Not biased at all	0 – Not biased at all	0 – Not biased at all	0 – Not biased at all	No		No, I have already participated
79	Non-Hispanic	White or Caucasian	Male					Full-time (36 hours or more per week)		>$2,100	Married or co-habitating with partner	Some college	Southeast	My medical provider (e.g., primary care provider I see, or medical specialist I see)	Other	web MD	3 - A little trustworthy	4 - Very trustworthy	2 - Unsure/Undecided	2 - Unsure/Undecided	2 - Unsure/Undecided	1 - Not very trustworthy	1 - Not very trustworthy	1 - Not very trustworthy	1 - Not very trustworthy	3 - A little trustworthy	3 - A little trustworthy	1 - Not very trustworthy	2 - Unsure/Undecided	3 - A little trustworthy	0 – Not trustworthy at all	3 - A little biased	1 - Not very biased	2 - Unsure/Undecided	2 - Unsure/Undecided	3 - A little biased	3 - A little biased	1 - Not very biased	4 - Very biased	3 - A little biased	2 - Unsure/Undecided	2 - Unsure/Undecided	1 - Not very biased	1 - Not very biased	2 - Unsure/Undecided	4 - Very biased	No		No, I have already participated
76	Non-Hispanic	White or Caucasian	Male					Other, please specify	Retired	>$2,100	Married or co-habitating with partner	Associate degree	Southeast	My medical provider (e.g., primary care provider I see, or medical specialist I see)	My medical provider (e.g., primary care provider I see, or medical specialist I see)		1 - Not very trustworthy	4 - Very trustworthy	2 - Unsure/Undecided	2 - Unsure/Undecided	1 - Not very trustworthy	1 - Not very trustworthy	1 - Not very trustworthy	1 - Not very trustworthy	0 – Not trustworthy at all	1 - Not very trustworthy	4 - Very trustworthy	2 - Unsure/Undecided	3 - A little trustworthy	3 - A little trustworthy	3 - A little trustworthy	4 - Very biased	0 – Not biased at all	3 - A little biased	3 - A little biased	4 - Very biased	3 - A little biased	2 - Unsure/Undecided	3 - A little biased	4 - Very biased	3 - A little biased	1 - Not very biased	2 - Unsure/Undecided	1 - Not very biased	1 - Not very biased	1 - Not very biased	No		Yes
25	Non-Hispanic	White or Caucasian		Female				Full-time (36 hours or more per week)		>$2,100	Divorced or separated	High school or equivalent	Southwest	Other	My medical provider (e.g., primary care provider I see, or medical specialist I see)		0 – Not trustworthy at all	4 - Very trustworthy	2 - Unsure/Undecided	1 - Not very trustworthy	0 – Not trustworthy at all	0 – Not trustworthy at all	0 – Not trustworthy at all	0 – Not trustworthy at all	0 – Not trustworthy at all	2 - Unsure/Undecided	4 - Very trustworthy	0 – Not trustworthy at all	3 - A little trustworthy	3 - A little trustworthy	4 - Very trustworthy	4 - Very biased	1 - Not very biased	4 - Very biased	4 - Very biased	4 - Very biased	4 - Very biased	4 - Very biased	4 - Very biased	4 - Very biased	4 - Very biased	0 – Not biased at all	4 - Very biased	4 - Very biased	2 - Unsure/Undecided	2 - Unsure/Undecided	No		Yes
78	Non-Hispanic	White or Caucasian		Female				Other, please specify	Retired	>$2,100	Married or co-habitating with partner	Master’s degree	Northwest	My medical provider (e.g., primary care provider I see, or medical specialist I see)	Major health organization spokesperson		0 – Not trustworthy at all	4 - Very trustworthy	2 - Unsure/Undecided	3 - A little trustworthy	0 – Not trustworthy at all	0 – Not trustworthy at all	0 – Not trustworthy at all	0 – Not trustworthy at all	3 - A little trustworthy	3 - A little trustworthy	4 - Very trustworthy	0 – Not trustworthy at all	4 - Very trustworthy	3 - A little trustworthy	4 - Very trustworthy	4 - Very biased	0 – Not biased at all	0 – Not biased at all	1 - Not very biased	4 - Very biased	4 - Very biased	4 - Very biased	2 - Unsure/Undecided	4 - Very biased	2 - Unsure/Undecided	0 – Not biased at all	4 - Very biased	1 - Not very biased	0 – Not biased at all	0 – Not biased at all	Yes	Direct to consumer testing (e.g., 23andMe, Ancestry.com, Nebula Genomics)	Yes
53	Non-Hispanic	Black or African American		Female				Disabled		$901-$1,100	Single	High school or equivalent	Northeast	My medical provider (e.g., primary care provider I see, or medical specialist I see)	My medical provider (e.g., primary care provider I see, or medical specialist I see)		3 - A little trustworthy	4 - Very trustworthy	3 - A little trustworthy	3 - A little trustworthy	3 - A little trustworthy	2 - Unsure/Undecided	2 - Unsure/Undecided	2 - Unsure/Undecided	3 - A little trustworthy	3 - A little trustworthy	3 - A little trustworthy	3 - A little trustworthy	4 - Very trustworthy	4 - Very trustworthy	4 - Very trustworthy	2 - Unsure/Undecided	2 - Unsure/Undecided	2 - Unsure/Undecided	2 - Unsure/Undecided	2 - Unsure/Undecided	2 - Unsure/Undecided	2 - Unsure/Undecided	2 - Unsure/Undecided	2 - Unsure/Undecided	2 - Unsure/Undecided	2 - Unsure/Undecided	2 - Unsure/Undecided	2 - Unsure/Undecided	2 - Unsure/Undecided	2 - Unsure/Undecided	No		Yes
75	Non-Hispanic	White or Caucasian	Male					Unemployed		>$2,100	Married or co-habitating with partner	Master’s degree	Northwest	My medical provider (e.g., primary care provider I see, or medical specialist I see)	Major health organization spokesperson		0 – Not trustworthy at all	4 - Very trustworthy	3 - A little trustworthy	2 - Unsure/Undecided	1 - Not very trustworthy	1 - Not very trustworthy	1 - Not very trustworthy	1 - Not very trustworthy	1 - Not very trustworthy	3 - A little trustworthy	3 - A little trustworthy	0 – Not trustworthy at all	3 - A little trustworthy	3 - A little trustworthy	3 - A little trustworthy	4 - Very biased	0 – Not biased at all	0 – Not biased at all	1 - Not very biased	2 - Unsure/Undecided	2 - Unsure/Undecided	2 - Unsure/Undecided	4 - Very biased	4 - Very biased	1 - Not very biased	0 – Not biased at all	4 - Very biased	2 - Unsure/Undecided	0 – Not biased at all	0 – Not biased at all	No		Yes
73	Non-Hispanic	White or Caucasian		Female				Other, please specify	Retired	>$2,100	Widowed	High school or equivalent	Southwest	My medical provider (e.g., primary care provider I see, or medical specialist I see)	My medical provider (e.g., primary care provider I see, or medical specialist I see)		1 - Not very trustworthy	4 - Very trustworthy	3 - A little trustworthy	3 - A little trustworthy	0 – Not trustworthy at all	0 – Not trustworthy at all	0 – Not trustworthy at all	0 – Not trustworthy at all	0 – Not trustworthy at all	0 – Not trustworthy at all	0 – Not trustworthy at all	1 - Not very trustworthy	4 - Very trustworthy	3 - A little trustworthy	0 – Not trustworthy at all	2 - Unsure/Undecided	2 - Unsure/Undecided	2 - Unsure/Undecided	2 - Unsure/Undecided	2 - Unsure/Undecided	2 - Unsure/Undecided	2 - Unsure/Undecided	1 - Not very biased	2 - Unsure/Undecided	2 - Unsure/Undecided	2 - Unsure/Undecided	2 - Unsure/Undecided	2 - Unsure/Undecided	2 - Unsure/Undecided	2 - Unsure/Undecided	No		No, I have already participated
73	Non-Hispanic	White or Caucasian		Female				Other, please specify	Retired	$1,301-$1,500	Single	Some college	Northwest	My medical provider (e.g., primary care provider I see, or medical specialist I see)	Major health organization spokesperson		0 – Not trustworthy at all	4 - Very trustworthy	2 - Unsure/Undecided	2 - Unsure/Undecided	1 - Not very trustworthy	0 – Not trustworthy at all	0 – Not trustworthy at all	0 – Not trustworthy at all	2 - Unsure/Undecided	3 - A little trustworthy	3 - A little trustworthy	0 – Not trustworthy at all	3 - A little trustworthy	3 - A little trustworthy	3 - A little trustworthy	4 - Very biased	2 - Unsure/Undecided	1 - Not very biased	1 - Not very biased	3 - A little biased	2 - Unsure/Undecided	3 - A little biased	4 - Very biased	2 - Unsure/Undecided	1 - Not very biased	2 - Unsure/Undecided	4 - Very biased	1 - Not very biased	1 - Not very biased	1 - Not very biased	No		Yes
61	Non-Hispanic	White or Caucasian	Male					Other, please specify	Retired	>$2,100	Divorced or separated	Master’s degree	Northwest	My medical provider (e.g., primary care provider I see, or medical specialist I see)	Major health organization spokesperson		1 - Not very trustworthy	4 - Very trustworthy	3 - A little trustworthy	2 - Unsure/Undecided	0 – Not trustworthy at all	0 – Not trustworthy at all	0 – Not trustworthy at all	0 – Not trustworthy at all	2 - Unsure/Undecided	2 - Unsure/Undecided	3 - A little trustworthy	0 – Not trustworthy at all	2 - Unsure/Undecided	3 - A little trustworthy	4 - Very trustworthy	3 - A little biased	0 – Not biased at all	1 - Not very biased	1 - Not very biased	2 - Unsure/Undecided	3 - A little biased	4 - Very biased	4 - Very biased	4 - Very biased	2 - Unsure/Undecided	1 - Not very biased	4 - Very biased	2 - Unsure/Undecided	1 - Not very biased	0 – Not biased at all	No		Yes
72	Non-Hispanic	White or Caucasian		Female				Other, please specify	Retired	>$2,100	Divorced or separated	Master’s degree	Southeast	My medical provider (e.g., primary care provider I see, or medical specialist I see)	Researcher		1 - Not very trustworthy	4 - Very trustworthy	1 - Not very trustworthy	1 - Not very trustworthy	1 - Not very trustworthy	0 – Not trustworthy at all	0 – Not trustworthy at all	1 - Not very trustworthy	1 - Not very trustworthy	2 - Unsure/Undecided	4 - Very trustworthy	1 - Not very trustworthy	4 - Very trustworthy	3 - A little trustworthy	4 - Very trustworthy	4 - Very biased	1 - Not very biased	3 - A little biased	3 - A little biased	4 - Very biased	4 - Very biased	4 - Very biased	4 - Very biased	3 - A little biased	3 - A little biased	1 - Not very biased	2 - Unsure/Undecided	3 - A little biased	2 - Unsure/Undecided	2 - Unsure/Undecided	No		Yes
57	Non-Hispanic	White or Caucasian		Female				Part-time		<$500	Married or co-habitating with partner	Bachelor’s degree	Northwest	My medical provider (e.g., primary care provider I see, or medical specialist I see)	People experiencing similar medical concerns		0 – Not trustworthy at all	3 - A little trustworthy	1 - Not very trustworthy	3 - A little trustworthy	0 – Not trustworthy at all	2 - Unsure/Undecided	3 - A little trustworthy	2 - Unsure/Undecided	2 - Unsure/Undecided	3 - A little trustworthy	1 - Not very trustworthy	3 - A little trustworthy	3 - A little trustworthy	2 - Unsure/Undecided	0 – Not trustworthy at all	4 - Very biased	3 - A little biased	2 - Unsure/Undecided	1 - Not very biased	4 - Very biased	2 - Unsure/Undecided	1 - Not very biased	4 - Very biased	2 - Unsure/Undecided	3 - A little biased	2 - Unsure/Undecided	2 - Unsure/Undecided	3 - A little biased	2 - Unsure/Undecided	4 - Very biased	No		Yes
68	Non-Hispanic	White or Caucasian		Female				Other, please specify	Retired	>$2,100	Divorced or separated	Some college	Northwest	My medical provider (e.g., primary care provider I see, or medical specialist I see)	Researcher		2 - Unsure/Undecided	4 - Very trustworthy	4 - Very trustworthy	2 - Unsure/Undecided	1 - Not very trustworthy	1 - Not very trustworthy	2 - Unsure/Undecided	1 - Not very trustworthy	0 – Not trustworthy at all	2 - Unsure/Undecided	3 - A little trustworthy	2 - Unsure/Undecided	3 - A little trustworthy	2 - Unsure/Undecided	3 - A little trustworthy	3 - A little biased	2 - Unsure/Undecided	1 - Not very biased	1 - Not very biased	4 - Very biased	3 - A little biased	1 - Not very biased	4 - Very biased	4 - Very biased	4 - Very biased	2 - Unsure/Undecided	2 - Unsure/Undecided	1 - Not very biased	2 - Unsure/Undecided	1 - Not very biased	No		Yes
59	Non-Hispanic	White or Caucasian		Female				Disabled		$1,901-$2,100	Divorced or separated	High school or equivalent	Southeast	My medical provider (e.g., primary care provider I see, or medical specialist I see)	Other	Pharmacist	3 - A little trustworthy	4 - Very trustworthy	4 - Very trustworthy	3 - A little trustworthy	1 - Not very trustworthy	1 - Not very trustworthy	3 - A little trustworthy	2 - Unsure/Undecided	2 - Unsure/Undecided	2 - Unsure/Undecided	2 - Unsure/Undecided	2 - Unsure/Undecided	4 - Very trustworthy	4 - Very trustworthy	4 - Very trustworthy	0 – Not biased at all	0 – Not biased at all	0 – Not biased at all	0 – Not biased at all	2 - Unsure/Undecided	2 - Unsure/Undecided	0 – Not biased at all	2 - Unsure/Undecided	2 - Unsure/Undecided	2 - Unsure/Undecided	1 - Not very biased	0 – Not biased at all	0 – Not biased at all	0 – Not biased at all	0 – Not biased at all	No		Yes
54	Non-Hispanic	White or Caucasian		Female				Part-time		$1,301-$1,500	Divorced or separated	Associate degree	Southeast	My medical provider (e.g., primary care provider I see, or medical specialist I see)	Major health organization spokesperson		3 - A little trustworthy	4 - Very trustworthy	4 - Very trustworthy	3 - A little trustworthy	1 - Not very trustworthy	1 - Not very trustworthy	4 - Very trustworthy	0 – Not trustworthy at all	0 – Not trustworthy at all	0 – Not trustworthy at all	3 - A little trustworthy	4 - Very trustworthy	3 - A little trustworthy	3 - A little trustworthy	3 - A little trustworthy	3 - A little biased	0 – Not biased at all	1 - Not very biased	1 - Not very biased	4 - Very biased	1 - Not very biased	2 - Unsure/Undecided	4 - Very biased	3 - A little biased	3 - A little biased	3 - A little biased	0 – Not biased at all	3 - A little biased	3 - A little biased	1 - Not very biased	No		No, I have already participated
66	Non-Hispanic	White or Caucasian		Female				Part-time		>$2,100	Married or co-habitating with partner	Bachelor’s degree	Northeast	My medical provider (e.g., primary care provider I see, or medical specialist I see)	Other	web md	0 – Not trustworthy at all	4 - Very trustworthy	4 - Very trustworthy	2 - Unsure/Undecided	1 - Not very trustworthy	0 – Not trustworthy at all	0 – Not trustworthy at all	0 – Not trustworthy at all	1 - Not very trustworthy	3 - A little trustworthy	4 - Very trustworthy	0 – Not trustworthy at all	4 - Very trustworthy	4 - Very trustworthy	4 - Very trustworthy	4 - Very biased	0 – Not biased at all	0 – Not biased at all	1 - Not very biased	3 - A little biased	3 - A little biased	2 - Unsure/Undecided	4 - Very biased	3 - A little biased	1 - Not very biased	0 – Not biased at all	2 - Unsure/Undecided	0 – Not biased at all	0 – Not biased at all	0 – Not biased at all	No		No, I have already participated
78	Non-Hispanic	White or Caucasian		Female				Unemployed		$1,501-$1,700	Divorced or separated	High school or equivalent	Northeast	My medical provider (e.g., primary care provider I see, or medical specialist I see)	My medical provider (e.g., primary care provider I see, or medical specialist I see)		2 - Unsure/Undecided	4 - Very trustworthy	4 - Very trustworthy	3 - A little trustworthy	2 - Unsure/Undecided	1 - Not very trustworthy	2 - Unsure/Undecided	2 - Unsure/Undecided	2 - Unsure/Undecided	2 - Unsure/Undecided	3 - A little trustworthy	3 - A little trustworthy	3 - A little trustworthy	4 - Very trustworthy	4 - Very trustworthy	2 - Unsure/Undecided	0 – Not biased at all	2 - Unsure/Undecided	2 - Unsure/Undecided	2 - Unsure/Undecided	2 - Unsure/Undecided	3 - A little biased	2 - Unsure/Undecided	2 - Unsure/Undecided	3 - A little biased	3 - A little biased	2 - Unsure/Undecided	0 – Not biased at all	0 – Not biased at all	0 – Not biased at all	No		No, I have already participated
73	Non-Hispanic	White or Caucasian	Male					Other, please specify	Retired	$1,301-$1,500	Single	High school or equivalent	Midwest	My medical provider (e.g., primary care provider I see, or medical specialist I see)	Major health organization spokesperson		0 – Not trustworthy at all	4 - Very trustworthy	3 - A little trustworthy	2 - Unsure/Undecided	0 – Not trustworthy at all	1 - Not very trustworthy	2 - Unsure/Undecided	1 - Not very trustworthy	2 - Unsure/Undecided	2 - Unsure/Undecided	3 - A little trustworthy	2 - Unsure/Undecided	2 - Unsure/Undecided	4 - Very trustworthy	4 - Very trustworthy	4 - Very biased	0 – Not biased at all	1 - Not very biased	2 - Unsure/Undecided	3 - A little biased	3 - A little biased	2 - Unsure/Undecided	4 - Very biased	3 - A little biased	2 - Unsure/Undecided	0 – Not biased at all	2 - Unsure/Undecided	2 - Unsure/Undecided	0 – Not biased at all	0 – Not biased at all	No		Yes
55	Non-Hispanic	White or Caucasian		Female				Full-time (36 hours or more per week)		>$2,100	Divorced or separated	Some college	Southeast	My medical provider (e.g., primary care provider I see, or medical specialist I see)	Major health organization spokesperson		3 - A little trustworthy	4 - Very trustworthy	4 - Very trustworthy	4 - Very trustworthy	2 - Unsure/Undecided	2 - Unsure/Undecided	3 - A little trustworthy	3 - A little trustworthy	0 – Not trustworthy at all	3 - A little trustworthy	3 - A little trustworthy	4 - Very trustworthy	4 - Very trustworthy	3 - A little trustworthy	4 - Very trustworthy	4 - Very biased	1 - Not very biased	1 - Not very biased	1 - Not very biased	3 - A little biased	3 - A little biased	1 - Not very biased	4 - Very biased	4 - Very biased	2 - Unsure/Undecided	1 - Not very biased	1 - Not very biased	3 - A little biased	2 - Unsure/Undecided	3 - A little biased	No		Yes
80	Non-Hispanic	White or Caucasian		Female				Other, please specify	Retired	$1,301-$1,500	Married or co-habitating with partner	Bachelor’s degree	Southeast	My medical provider (e.g., primary care provider I see, or medical specialist I see)	People experiencing similar medical concerns		1 - Not very trustworthy	4 - Very trustworthy	3 - A little trustworthy	2 - Unsure/Undecided	2 - Unsure/Undecided	2 - Unsure/Undecided	2 - Unsure/Undecided	2 - Unsure/Undecided	2 - Unsure/Undecided	2 - Unsure/Undecided	2 - Unsure/Undecided	2 - Unsure/Undecided	2 - Unsure/Undecided	2 - Unsure/Undecided	2 - Unsure/Undecided	3 - A little biased	0 – Not biased at all	2 - Unsure/Undecided	2 - Unsure/Undecided	3 - A little biased	2 - Unsure/Undecided	2 - Unsure/Undecided	3 - A little biased	3 - A little biased	3 - A little biased	3 - A little biased	2 - Unsure/Undecided	2 - Unsure/Undecided	2 - Unsure/Undecided	2 - Unsure/Undecided	No		No, I have already participated
68	Non-Hispanic	White or Caucasian		Female				Part-time		$1,301-$1,500	Married or co-habitating with partner	High school or equivalent	Southeast	My medical provider (e.g., primary care provider I see, or medical specialist I see)	Other	Web md	1 - Not very trustworthy	4 - Very trustworthy	2 - Unsure/Undecided	2 - Unsure/Undecided	2 - Unsure/Undecided	2 - Unsure/Undecided	2 - Unsure/Undecided	2 - Unsure/Undecided	2 - Unsure/Undecided	2 - Unsure/Undecided	2 - Unsure/Undecided	2 - Unsure/Undecided	2 - Unsure/Undecided	4 - Very trustworthy	3 - A little trustworthy	2 - Unsure/Undecided	0 – Not biased at all	2 - Unsure/Undecided	2 - Unsure/Undecided	2 - Unsure/Undecided	2 - Unsure/Undecided	2 - Unsure/Undecided	2 - Unsure/Undecided	2 - Unsure/Undecided	2 - Unsure/Undecided	2 - Unsure/Undecided	2 - Unsure/Undecided	2 - Unsure/Undecided	0 – Not biased at all	0 – Not biased at all	No		No, I have already participated
32	Non-Hispanic	White or Caucasian		Female				Unemployed		<$500	Divorced or separated	Some college	Northwest	My medical provider (e.g., primary care provider I see, or medical specialist I see)	My medical provider (e.g., primary care provider I see, or medical specialist I see)		1 - Not very trustworthy	3 - A little trustworthy	2 - Unsure/Undecided	1 - Not very trustworthy	1 - Not very trustworthy	1 - Not very trustworthy	1 - Not very trustworthy	1 - Not very trustworthy	1 - Not very trustworthy	2 - Unsure/Undecided	3 - A little trustworthy	2 - Unsure/Undecided	3 - A little trustworthy	3 - A little trustworthy	3 - A little trustworthy	3 - A little biased	1 - Not very biased	2 - Unsure/Undecided	0 – Not biased at all	3 - A little biased	2 - Unsure/Undecided	2 - Unsure/Undecided	4 - Very biased	4 - Very biased	4 - Very biased	1 - Not very biased	2 - Unsure/Undecided	1 - Not very biased	1 - Not very biased	3 - A little biased	No		Yes
35	Non-Hispanic	White or Caucasian	Male					Part-time		$1,101-$1,300	Single	Less than high school	Northwest	Researcher	Researcher		1 - Not very trustworthy	2 - Unsure/Undecided	3 - A little trustworthy	3 - A little trustworthy	3 - A little trustworthy	2 - Unsure/Undecided	1 - Not very trustworthy	1 - Not very trustworthy	3 - A little trustworthy	2 - Unsure/Undecided	2 - Unsure/Undecided	2 - Unsure/Undecided	2 - Unsure/Undecided	1 - Not very trustworthy	1 - Not very trustworthy	1 - Not very biased	2 - Unsure/Undecided	1 - Not very biased	1 - Not very biased	0 – Not biased at all	0 – Not biased at all	1 - Not very biased	3 - A little biased	3 - A little biased	3 - A little biased	2 - Unsure/Undecided	2 - Unsure/Undecided	0 – Not biased at all	0 – Not biased at all	1 - Not very biased	Yes	Genetic screening ordered by your doctor	Yes
67	Non-Hispanic	White or Caucasian				Transgender		Other, please specify	Self employed	>$2,100	Divorced or separated	Doctorate, PhD, MD, or equivalent	Midwest	My medical provider (e.g., primary care provider I see, or medical specialist I see)	Researcher		0 – Not trustworthy at all	4 - Very trustworthy	2 - Unsure/Undecided	2 - Unsure/Undecided	1 - Not very trustworthy	1 - Not very trustworthy	0 – Not trustworthy at all	1 - Not very trustworthy	2 - Unsure/Undecided	4 - Very trustworthy	4 - Very trustworthy	0 – Not trustworthy at all	2 - Unsure/Undecided	4 - Very trustworthy	4 - Very trustworthy	4 - Very biased	1 - Not very biased	2 - Unsure/Undecided	2 - Unsure/Undecided	2 - Unsure/Undecided	2 - Unsure/Undecided	3 - A little biased	3 - A little biased	2 - Unsure/Undecided	0 – Not biased at all	0 – Not biased at all	4 - Very biased	2 - Unsure/Undecided	0 – Not biased at all	0 – Not biased at all	No		No, I have already participated
63	Non-Hispanic	White or Caucasian	Male					Full-time (36 hours or more per week)		>$2,100	Married or co-habitating with partner	Bachelor’s degree	Northeast	My medical provider (e.g., primary care provider I see, or medical specialist I see)	Other	my own research	1 - Not very trustworthy	4 - Very trustworthy	3 - A little trustworthy	2 - Unsure/Undecided	1 - Not very trustworthy	1 - Not very trustworthy	1 - Not very trustworthy	1 - Not very trustworthy	0 – Not trustworthy at all	0 – Not trustworthy at all	2 - Unsure/Undecided	1 - Not very trustworthy	3 - A little trustworthy	3 - A little trustworthy	0 – Not trustworthy at all	4 - Very biased	1 - Not very biased	1 - Not very biased	2 - Unsure/Undecided	4 - Very biased	3 - A little biased	2 - Unsure/Undecided	4 - Very biased	4 - Very biased	4 - Very biased	3 - A little biased	2 - Unsure/Undecided	1 - Not very biased	2 - Unsure/Undecided	4 - Very biased	Yes	Direct to consumer testing (e.g., 23andMe, Ancestry.com, Nebula Genomics)	No, I have already participated
66	Non-Hispanic	White or Caucasian	Male					Disabled		$1,901-$2,100	Divorced or separated	Doctorate, PhD, MD, or equivalent	Midwest	My medical provider (e.g., primary care provider I see, or medical specialist I see)	My medical provider (e.g., primary care provider I see, or medical specialist I see)		0 – Not trustworthy at all	4 - Very trustworthy	2 - Unsure/Undecided	2 - Unsure/Undecided	3 - A little trustworthy	1 - Not very trustworthy	0 – Not trustworthy at all	0 – Not trustworthy at all	0 – Not trustworthy at all	2 - Unsure/Undecided	4 - Very trustworthy	0 – Not trustworthy at all	3 - A little trustworthy	4 - Very trustworthy	1 - Not very trustworthy	4 - Very biased	0 – Not biased at all	2 - Unsure/Undecided	2 - Unsure/Undecided	2 - Unsure/Undecided	2 - Unsure/Undecided	2 - Unsure/Undecided	4 - Very biased	3 - A little biased	3 - A little biased	1 - Not very biased	4 - Very biased	2 - Unsure/Undecided	1 - Not very biased	3 - A little biased	Yes	Direct to consumer testing (e.g., 23andMe, Ancestry.com, Nebula Genomics)	No, I have already participated
77	Non-Hispanic	White or Caucasian		Female				Unemployed		>$2,100	Widowed	Bachelor’s degree	Northwest	My medical provider (e.g., primary care provider I see, or medical specialist I see)	Researcher		0 – Not trustworthy at all	4 - Very trustworthy	3 - A little trustworthy	3 - A little trustworthy	2 - Unsure/Undecided	1 - Not very trustworthy	2 - Unsure/Undecided	1 - Not very trustworthy	1 - Not very trustworthy	1 - Not very trustworthy	1 - Not very trustworthy	1 - Not very trustworthy	3 - A little trustworthy	2 - Unsure/Undecided	3 - A little trustworthy	2 - Unsure/Undecided	1 - Not very biased	1 - Not very biased	1 - Not very biased	2 - Unsure/Undecided	2 - Unsure/Undecided	2 - Unsure/Undecided	2 - Unsure/Undecided	2 - Unsure/Undecided	2 - Unsure/Undecided	2 - Unsure/Undecided	2 - Unsure/Undecided	1 - Not very biased	2 - Unsure/Undecided	2 - Unsure/Undecided	Yes	Direct to consumer testing (e.g., 23andMe, Ancestry.com, Nebula Genomics)	No, I have already participated
69	Non-Hispanic	Black or African American	Male					Other, please specify	Retired	$500-$700	Married or co-habitating with partner	Some college	Southwest	Major health organization spokesperson	Researcher		2 - Unsure/Undecided	3 - A little trustworthy	3 - A little trustworthy	2 - Unsure/Undecided	3 - A little trustworthy	3 - A little trustworthy	2 - Unsure/Undecided	2 - Unsure/Undecided	2 - Unsure/Undecided	2 - Unsure/Undecided	2 - Unsure/Undecided	3 - A little trustworthy	3 - A little trustworthy	3 - A little trustworthy	3 - A little trustworthy	4 - Very biased	2 - Unsure/Undecided	2 - Unsure/Undecided	1 - Not very biased	2 - Unsure/Undecided	3 - A little biased	2 - Unsure/Undecided	2 - Unsure/Undecided	2 - Unsure/Undecided	4 - Very biased	3 - A little biased	2 - Unsure/Undecided	2 - Unsure/Undecided	3 - A little biased	3 - A little biased	No		No, I have already participated
76	Non-Hispanic	White or Caucasian		Female				Other, please specify	Retired	>$2,100	Widowed	Associate degree	Southwest	My medical provider (e.g., primary care provider I see, or medical specialist I see)	Researcher		2 - Unsure/Undecided	4 - Very trustworthy	3 - A little trustworthy	3 - A little trustworthy	2 - Unsure/Undecided	2 - Unsure/Undecided	2 - Unsure/Undecided	2 - Unsure/Undecided	2 - Unsure/Undecided	2 - Unsure/Undecided	0 – Not trustworthy at all	0 – Not trustworthy at all	3 - A little trustworthy	3 - A little trustworthy	2 - Unsure/Undecided	2 - Unsure/Undecided	0 – Not biased at all	2 - Unsure/Undecided	2 - Unsure/Undecided	3 - A little biased	2 - Unsure/Undecided	2 - Unsure/Undecided	2 - Unsure/Undecided	2 - Unsure/Undecided	2 - Unsure/Undecided	2 - Unsure/Undecided	1 - Not very biased	1 - Not very biased	1 - Not very biased	1 - Not very biased	No		No, I have already participated
58	Non-Hispanic	White or Caucasian		Female				Unemployed		$1,701-$1,900	Divorced or separated	High school or equivalent	Southwest	My medical provider (e.g., primary care provider I see, or medical specialist I see)	Researcher		0 – Not trustworthy at all	4 - Very trustworthy	3 - A little trustworthy	4 - Very trustworthy	0 – Not trustworthy at all	0 – Not trustworthy at all	0 – Not trustworthy at all	0 – Not trustworthy at all	0 – Not trustworthy at all	2 - Unsure/Undecided	3 - A little trustworthy	0 – Not trustworthy at all	4 - Very trustworthy	4 - Very trustworthy	4 - Very trustworthy	4 - Very biased	1 - Not very biased	1 - Not very biased	1 - Not very biased	4 - Very biased	4 - Very biased	4 - Very biased	4 - Very biased	4 - Very biased	1 - Not very biased	1 - Not very biased	4 - Very biased	0 – Not biased at all	2 - Unsure/Undecided	2 - Unsure/Undecided	No		Yes
63	Non-Hispanic	Black or African American		Female				Unemployed		$901-$1,100	Divorced or separated	Bachelor’s degree	Northeast	My medical provider (e.g., primary care provider I see, or medical specialist I see)	People experiencing similar medical concerns		4 - Very trustworthy	4 - Very trustworthy	4 - Very trustworthy	4 - Very trustworthy	3 - A little trustworthy	2 - Unsure/Undecided	2 - Unsure/Undecided	2 - Unsure/Undecided	2 - Unsure/Undecided	4 - Very trustworthy	2 - Unsure/Undecided	4 - Very trustworthy	4 - Very trustworthy	4 - Very trustworthy	2 - Unsure/Undecided	1 - Not very biased	1 - Not very biased	2 - Unsure/Undecided	2 - Unsure/Undecided	2 - Unsure/Undecided	4 - Very biased	2 - Unsure/Undecided	3 - A little biased	4 - Very biased	1 - Not very biased	3 - A little biased	1 - Not very biased	1 - Not very biased	2 - Unsure/Undecided	4 - Very biased	No		No, I have already participated
61	Non-Hispanic	White or Caucasian		Female				Disabled		$901-$1,100	Widowed	Less than high school	Southeast	Newscaster	Church leader		3 - A little trustworthy	3 - A little trustworthy	4 - Very trustworthy	4 - Very trustworthy	0 – Not trustworthy at all	0 – Not trustworthy at all	4 - Very trustworthy	0 – Not trustworthy at all	0 – Not trustworthy at all	0 – Not trustworthy at all	0 – Not trustworthy at all	4 - Very trustworthy	0 – Not trustworthy at all	0 – Not trustworthy at all	0 – Not trustworthy at all	3 - A little biased	3 - A little biased	4 - Very biased	4 - Very biased	3 - A little biased	3 - A little biased	3 - A little biased	3 - A little biased	3 - A little biased	3 - A little biased	3 - A little biased	3 - A little biased	3 - A little biased	3 - A little biased	3 - A little biased	No		No, I have already participated
71	Non-Hispanic	White or Caucasian	Male					Other, please specify	Retired	>$2,100	Married or co-habitating with partner	High school or equivalent	Midwest	My medical provider (e.g., primary care provider I see, or medical specialist I see)	My medical provider (e.g., primary care provider I see, or medical specialist I see)		0 – Not trustworthy at all	4 - Very trustworthy	4 - Very trustworthy	0 – Not trustworthy at all	0 – Not trustworthy at all	0 – Not trustworthy at all	0 – Not trustworthy at all	0 – Not trustworthy at all	0 – Not trustworthy at all	0 – Not trustworthy at all	0 – Not trustworthy at all	0 – Not trustworthy at all	4 - Very trustworthy	2 - Unsure/Undecided	3 - A little trustworthy	2 - Unsure/Undecided	0 – Not biased at all	0 – Not biased at all	0 – Not biased at all	0 – Not biased at all	0 – Not biased at all	0 – Not biased at all	0 – Not biased at all	0 – Not biased at all	0 – Not biased at all	0 – Not biased at all	0 – Not biased at all	0 – Not biased at all	0 – Not biased at all	0 – Not biased at all	No		No, I have already participated
72	Non-Hispanic	White or Caucasian		Female				Disabled		>$2,100	Widowed	Doctorate, PhD, MD, or equivalent	Northeast	My medical provider (e.g., primary care provider I see, or medical specialist I see)	Researcher		1 - Not very trustworthy	4 - Very trustworthy	3 - A little trustworthy	3 - A little trustworthy	2 - Unsure/Undecided	3 - A little trustworthy	2 - Unsure/Undecided	3 - A little trustworthy	3 - A little trustworthy	4 - Very trustworthy	4 - Very trustworthy	2 - Unsure/Undecided	3 - A little trustworthy	4 - Very trustworthy	4 - Very trustworthy	3 - A little biased	0 – Not biased at all	0 – Not biased at all	0 – Not biased at all	2 - Unsure/Undecided	1 - Not very biased	2 - Unsure/Undecided	4 - Very biased	2 - Unsure/Undecided	0 – Not biased at all	0 – Not biased at all	2 - Unsure/Undecided	1 - Not very biased	0 – Not biased at all	0 – Not biased at all	No		Yes
81	Non-Hispanic	White or Caucasian	Male					Unemployed		>$2,100	Married or co-habitating with partner	High school or equivalent	Midwest	My medical provider (e.g., primary care provider I see, or medical specialist I see)	Major health organization spokesperson		0 – Not trustworthy at all	4 - Very trustworthy	3 - A little trustworthy	2 - Unsure/Undecided	0 – Not trustworthy at all	3 - A little trustworthy	2 - Unsure/Undecided	1 - Not very trustworthy	1 - Not very trustworthy	2 - Unsure/Undecided	3 - A little trustworthy	2 - Unsure/Undecided	1 - Not very trustworthy	3 - A little trustworthy	2 - Unsure/Undecided	0 – Not biased at all	3 - A little biased	2 - Unsure/Undecided	1 - Not very biased	1 - Not very biased	2 - Unsure/Undecided	1 - Not very biased	0 – Not biased at all	1 - Not very biased	2 - Unsure/Undecided	2 - Unsure/Undecided	3 - A little biased	3 - A little biased	3 - A little biased	3 - A little biased	No		No, I have already participated
39	Non-Hispanic	White or Caucasian	Male					Full-time (36 hours or more per week)		>$2,100	Married or co-habitating with partner	Some college	Southeast	My medical provider (e.g., primary care provider I see, or medical specialist I see)	My medical provider (e.g., primary care provider I see, or medical specialist I see)		1 - Not very trustworthy	3 - A little trustworthy	1 - Not very trustworthy	1 - Not very trustworthy	1 - Not very trustworthy	1 - Not very trustworthy	1 - Not very trustworthy	1 - Not very trustworthy	1 - Not very trustworthy	1 - Not very trustworthy	1 - Not very trustworthy	1 - Not very trustworthy	1 - Not very trustworthy	3 - A little trustworthy	3 - A little trustworthy	3 - A little biased	1 - Not very biased	2 - Unsure/Undecided	2 - Unsure/Undecided	2 - Unsure/Undecided	2 - Unsure/Undecided	2 - Unsure/Undecided	4 - Very biased	3 - A little biased	2 - Unsure/Undecided	1 - Not very biased	3 - A little biased	3 - A little biased	3 - A little biased	3 - A little biased	No		Yes
38	Non-Hispanic	White or Caucasian		Female				Full-time (36 hours or more per week)		>$2,100	Married or co-habitating with partner	Master’s degree	Southeast	Major health organization spokesperson	My medical provider (e.g., primary care provider I see, or medical specialist I see)		3 - A little trustworthy	4 - Very trustworthy	3 - A little trustworthy	3 - A little trustworthy	3 - A little trustworthy	4 - Very trustworthy	1 - Not very trustworthy	3 - A little trustworthy	4 - Very trustworthy	4 - Very trustworthy	4 - Very trustworthy	4 - Very trustworthy	4 - Very trustworthy	3 - A little trustworthy	4 - Very trustworthy	3 - A little biased	4 - Very biased	2 - Unsure/Undecided	4 - Very biased	4 - Very biased	4 - Very biased	3 - A little biased	1 - Not very biased	3 - A little biased	4 - Very biased	3 - A little biased	4 - Very biased	3 - A little biased	3 - A little biased	4 - Very biased	Yes	Genetic screening ordered by your doctor	No, I have already participated
37	Non-Hispanic	White or Caucasian	Male					Contract or Gig		<$500	Single	Some college	Southeast	Family	Researcher		1 - Not very trustworthy	4 - Very trustworthy	4 - Very trustworthy	3 - A little trustworthy	1 - Not very trustworthy	1 - Not very trustworthy	0 – Not trustworthy at all	2 - Unsure/Undecided	1 - Not very trustworthy	2 - Unsure/Undecided	2 - Unsure/Undecided	0 – Not trustworthy at all	2 - Unsure/Undecided	2 - Unsure/Undecided	2 - Unsure/Undecided	4 - Very biased	0 – Not biased at all	0 – Not biased at all	3 - A little biased	3 - A little biased	4 - Very biased	4 - Very biased	2 - Unsure/Undecided	1 - Not very biased	1 - Not very biased	1 - Not very biased	4 - Very biased	1 - Not very biased	1 - Not very biased	1 - Not very biased	No		Yes
66	Non-Hispanic	White or Caucasian		Female				Other, please specify	Retired	$1,301-$1,500	Married or co-habitating with partner	High school or equivalent	Midwest	My medical provider (e.g., primary care provider I see, or medical specialist I see)	Family		0 – Not trustworthy at all	4 - Very trustworthy	3 - A little trustworthy	2 - Unsure/Undecided	0 – Not trustworthy at all	1 - Not very trustworthy	1 - Not very trustworthy	1 - Not very trustworthy	1 - Not very trustworthy	2 - Unsure/Undecided	3 - A little trustworthy	1 - Not very trustworthy	3 - A little trustworthy	2 - Unsure/Undecided	4 - Very trustworthy	4 - Very biased	0 – Not biased at all	0 – Not biased at all	1 - Not very biased	3 - A little biased	4 - Very biased	2 - Unsure/Undecided	3 - A little biased	3 - A little biased	1 - Not very biased	0 – Not biased at all	1 - Not very biased	1 - Not very biased	1 - Not very biased	0 – Not biased at all	No		Yes
38	Non-Hispanic	White or Caucasian	Male					Full-time (36 hours or more per week)		$1,301-$1,500	Married or co-habitating with partner	Master’s degree	Northeast	My medical provider (e.g., primary care provider I see, or medical specialist I see)	My medical provider (e.g., primary care provider I see, or medical specialist I see)		3 - A little trustworthy	4 - Very trustworthy	2 - Unsure/Undecided	1 - Not very trustworthy	3 - A little trustworthy	3 - A little trustworthy	3 - A little trustworthy	3 - A little trustworthy	3 - A little trustworthy	4 - Very trustworthy	4 - Very trustworthy	4 - Very trustworthy	4 - Very trustworthy	4 - Very trustworthy	4 - Very trustworthy	3 - A little biased	0 – Not biased at all	0 – Not biased at all	4 - Very biased	2 - Unsure/Undecided	2 - Unsure/Undecided	3 - A little biased	3 - A little biased	4 - Very biased	0 – Not biased at all	0 – Not biased at all	4 - Very biased	0 – Not biased at all	0 – Not biased at all	0 – Not biased at all	Yes	Genetic screening ordered by your doctor	Yes
79	Non-Hispanic	White or Caucasian		Female				Other, please specify	retired	>$2,100	Divorced or separated	Associate degree	Northwest	My medical provider (e.g., primary care provider I see, or medical specialist I see)	Major health organization spokesperson		0 – Not trustworthy at all	4 - Very trustworthy	3 - A little trustworthy	3 - A little trustworthy	0 – Not trustworthy at all	0 – Not trustworthy at all	0 – Not trustworthy at all	0 – Not trustworthy at all	0 – Not trustworthy at all	0 – Not trustworthy at all	2 - Unsure/Undecided	0 – Not trustworthy at all	2 - Unsure/Undecided	2 - Unsure/Undecided	4 - Very trustworthy	2 - Unsure/Undecided	0 – Not biased at all	0 – Not biased at all	0 – Not biased at all	2 - Unsure/Undecided	2 - Unsure/Undecided	2 - Unsure/Undecided	4 - Very biased	2 - Unsure/Undecided	2 - Unsure/Undecided	2 - Unsure/Undecided	2 - Unsure/Undecided	0 – Not biased at all	2 - Unsure/Undecided	0 – Not biased at all	No		No, I have already participated
18	Non-Hispanic	White or Caucasian			Non-binary / third gender			Student		<$500	Single	Some college	Southeast	My medical provider (e.g., primary care provider I see, or medical specialist I see)	People experiencing similar medical concerns		1 - Not very trustworthy	4 - Very trustworthy	3 - A little trustworthy	3 - A little trustworthy	2 - Unsure/Undecided	2 - Unsure/Undecided	1 - Not very trustworthy	2 - Unsure/Undecided	2 - Unsure/Undecided	3 - A little trustworthy	4 - Very trustworthy	2 - Unsure/Undecided	4 - Very trustworthy	3 - A little trustworthy	4 - Very trustworthy	2 - Unsure/Undecided	2 - Unsure/Undecided	2 - Unsure/Undecided	2 - Unsure/Undecided	2 - Unsure/Undecided	2 - Unsure/Undecided	4 - Very biased	2 - Unsure/Undecided	2 - Unsure/Undecided	2 - Unsure/Undecided	0 – Not biased at all	4 - Very biased	2 - Unsure/Undecided	2 - Unsure/Undecided	2 - Unsure/Undecided	No		Yes
65	Non-Hispanic	White or Caucasian		Female				Other, please specify	self employed work from home selling on eBay	>$2,100	Married or co-habitating with partner	Some college	Southwest	Family	My medical provider (e.g., primary care provider I see, or medical specialist I see)		2 - Unsure/Undecided	3 - A little trustworthy	3 - A little trustworthy	2 - Unsure/Undecided	2 - Unsure/Undecided	2 - Unsure/Undecided	2 - Unsure/Undecided	1 - Not very trustworthy	1 - Not very trustworthy	3 - A little trustworthy	3 - A little trustworthy	2 - Unsure/Undecided	4 - Very trustworthy	3 - A little trustworthy	3 - A little trustworthy	3 - A little biased	1 - Not very biased	0 – Not biased at all	1 - Not very biased	3 - A little biased	3 - A little biased	4 - Very biased	3 - A little biased	3 - A little biased	1 - Not very biased	1 - Not very biased	4 - Very biased	1 - Not very biased	1 - Not very biased	1 - Not very biased	No		Yes
59	Non-Hispanic	Black or African American		Female				Disabled		>$2,100	Divorced or separated	Associate degree	Northeast	My medical provider (e.g., primary care provider I see, or medical specialist I see)	My medical provider (e.g., primary care provider I see, or medical specialist I see)		2 - Unsure/Undecided	4 - Very trustworthy	4 - Very trustworthy	3 - A little trustworthy	3 - A little trustworthy	2 - Unsure/Undecided	2 - Unsure/Undecided	2 - Unsure/Undecided	2 - Unsure/Undecided	2 - Unsure/Undecided	3 - A little trustworthy	2 - Unsure/Undecided	3 - A little trustworthy	4 - Very trustworthy	4 - Very trustworthy	3 - A little biased	0 – Not biased at all	3 - A little biased	3 - A little biased	2 - Unsure/Undecided	2 - Unsure/Undecided	2 - Unsure/Undecided	2 - Unsure/Undecided	2 - Unsure/Undecided	2 - Unsure/Undecided	3 - A little biased	2 - Unsure/Undecided	2 - Unsure/Undecided	0 – Not biased at all	0 – Not biased at all	No		No, I have already participated
66	Non-Hispanic	White or Caucasian		Female				Other, please specify	Retired	>$2,100	Divorced or separated	Master’s degree	Southeast	Other	Family		1 - Not very trustworthy	3 - A little trustworthy	4 - Very trustworthy	4 - Very trustworthy	1 - Not very trustworthy	1 - Not very trustworthy	2 - Unsure/Undecided	1 - Not very trustworthy	0 – Not trustworthy at all	2 - Unsure/Undecided	1 - Not very trustworthy	1 - Not very trustworthy	3 - A little trustworthy	1 - Not very trustworthy	0 – Not trustworthy at all	3 - A little biased	2 - Unsure/Undecided	1 - Not very biased	1 - Not very biased	3 - A little biased	3 - A little biased	3 - A little biased	4 - Very biased	4 - Very biased	2 - Unsure/Undecided	4 - Very biased	3 - A little biased	1 - Not very biased	3 - A little biased	4 - Very biased	No		No, I have already participated
77	Non-Hispanic	White or Caucasian		Female				Other, please specify	Retired	>$2,100	Divorced or separated	Associate degree	Northeast	My medical provider (e.g., primary care provider I see, or medical specialist I see)	Major health organization spokesperson		1 - Not very trustworthy	3 - A little trustworthy	3 - A little trustworthy	2 - Unsure/Undecided	1 - Not very trustworthy	2 - Unsure/Undecided	0 – Not trustworthy at all	1 - Not very trustworthy	2 - Unsure/Undecided	3 - A little trustworthy	3 - A little trustworthy	1 - Not very trustworthy	3 - A little trustworthy	4 - Very trustworthy	4 - Very trustworthy	3 - A little biased	3 - A little biased	4 - Very biased	4 - Very biased	1 - Not very biased	3 - A little biased	4 - Very biased	3 - A little biased	1 - Not very biased	0 – Not biased at all	0 – Not biased at all	2 - Unsure/Undecided	1 - Not very biased	0 – Not biased at all	0 – Not biased at all	Yes	Genetic testing for a research study	No, I have already participated
36	Non-Hispanic	White or Caucasian		Female				Full-time (36 hours or more per week)		$1,901-$2,100	Married or co-habitating with partner	Technical or occupational certificate	Northeast	My medical provider (e.g., primary care provider I see, or medical specialist I see)	Major health organization spokesperson		1 - Not very trustworthy	4 - Very trustworthy	3 - A little trustworthy	3 - A little trustworthy	3 - A little trustworthy	2 - Unsure/Undecided	0 – Not trustworthy at all	1 - Not very trustworthy	1 - Not very trustworthy	3 - A little trustworthy	4 - Very trustworthy	0 – Not trustworthy at all	4 - Very trustworthy	3 - A little trustworthy	4 - Very trustworthy	4 - Very biased	2 - Unsure/Undecided	2 - Unsure/Undecided	2 - Unsure/Undecided	2 - Unsure/Undecided	3 - A little biased	4 - Very biased	4 - Very biased	4 - Very biased	3 - A little biased	2 - Unsure/Undecided	4 - Very biased	2 - Unsure/Undecided	2 - Unsure/Undecided	2 - Unsure/Undecided	No		Yes
32	Non-Hispanic	White or Caucasian		Female				Part-time		$901-$1,100	Divorced or separated	High school or equivalent	Midwest	People experiencing similar medical concerns	My medical provider (e.g., primary care provider I see, or medical specialist I see)		3 - A little trustworthy	4 - Very trustworthy	3 - A little trustworthy	3 - A little trustworthy	3 - A little trustworthy	2 - Unsure/Undecided	2 - Unsure/Undecided	3 - A little trustworthy	4 - Very trustworthy	4 - Very trustworthy	4 - Very trustworthy	1 - Not very trustworthy	3 - A little trustworthy	3 - A little trustworthy	4 - Very trustworthy	2 - Unsure/Undecided	1 - Not very biased	1 - Not very biased	1 - Not very biased	1 - Not very biased	1 - Not very biased	1 - Not very biased	1 - Not very biased	1 - Not very biased	1 - Not very biased	1 - Not very biased	1 - Not very biased	1 - Not very biased	1 - Not very biased	2 - Unsure/Undecided	No		Yes
67	Non-Hispanic	White or Caucasian		Female				Unemployed		$1,901-$2,100	Married or co-habitating with partner	Some college	Southwest	My medical provider (e.g., primary care provider I see, or medical specialist I see)	Researcher		0 – Not trustworthy at all	4 - Very trustworthy	3 - A little trustworthy	3 - A little trustworthy	0 – Not trustworthy at all	0 – Not trustworthy at all	0 – Not trustworthy at all	2 - Unsure/Undecided	3 - A little trustworthy	0 – Not trustworthy at all	2 - Unsure/Undecided	0 – Not trustworthy at all	2 - Unsure/Undecided	0 – Not trustworthy at all	3 - A little trustworthy	4 - Very biased	1 - Not very biased	2 - Unsure/Undecided	2 - Unsure/Undecided	4 - Very biased	3 - A little biased	2 - Unsure/Undecided	2 - Unsure/Undecided	1 - Not very biased	3 - A little biased	2 - Unsure/Undecided	3 - A little biased	3 - A little biased	2 - Unsure/Undecided	3 - A little biased	No		No, I have already participated
70	Non-Hispanic	White or Caucasian		Female				Other, please specify	Retired	>$2,100	Widowed	Some college	Southwest	Major health organization spokesperson	My medical provider (e.g., primary care provider I see, or medical specialist I see)		0 – Not trustworthy at all	4 - Very trustworthy	4 - Very trustworthy	4 - Very trustworthy	2 - Unsure/Undecided	2 - Unsure/Undecided	2 - Unsure/Undecided	2 - Unsure/Undecided	3 - A little trustworthy	3 - A little trustworthy	3 - A little trustworthy	2 - Unsure/Undecided	3 - A little trustworthy	3 - A little trustworthy	4 - Very trustworthy	4 - Very biased	1 - Not very biased	1 - Not very biased	1 - Not very biased	3 - A little biased	3 - A little biased	2 - Unsure/Undecided	3 - A little biased	1 - Not very biased	1 - Not very biased	1 - Not very biased	3 - A little biased	1 - Not very biased	1 - Not very biased	1 - Not very biased	No		No, I have already participated
48	Non-Hispanic	White or Caucasian		Female				Full-time (36 hours or more per week)		>$2,100	Divorced or separated	Associate degree	Midwest	My medical provider (e.g., primary care provider I see, or medical specialist I see)	My medical provider (e.g., primary care provider I see, or medical specialist I see)		1 - Not very trustworthy	4 - Very trustworthy	3 - A little trustworthy	2 - Unsure/Undecided	2 - Unsure/Undecided	2 - Unsure/Undecided	2 - Unsure/Undecided	1 - Not very trustworthy	3 - A little trustworthy	3 - A little trustworthy	3 - A little trustworthy	2 - Unsure/Undecided	3 - A little trustworthy	3 - A little trustworthy	3 - A little trustworthy	2 - Unsure/Undecided	3 - A little biased	3 - A little biased	3 - A little biased	1 - Not very biased	2 - Unsure/Undecided	2 - Unsure/Undecided	1 - Not very biased	1 - Not very biased	3 - A little biased	1 - Not very biased	1 - Not very biased	3 - A little biased	1 - Not very biased	1 - Not very biased	No		Yes
68	Non-Hispanic	White or Caucasian	Male					Other, please specify	retired	>$2,100	Married or co-habitating with partner	Associate degree	Southeast	People experiencing similar medical concerns	My medical provider (e.g., primary care provider I see, or medical specialist I see)		2 - Unsure/Undecided	4 - Very trustworthy	3 - A little trustworthy	3 - A little trustworthy	1 - Not very trustworthy	2 - Unsure/Undecided	1 - Not very trustworthy	1 - Not very trustworthy	1 - Not very trustworthy	3 - A little trustworthy	3 - A little trustworthy	1 - Not very trustworthy	3 - A little trustworthy	3 - A little trustworthy	3 - A little trustworthy	2 - Unsure/Undecided	1 - Not very biased	1 - Not very biased	1 - Not very biased	2 - Unsure/Undecided	2 - Unsure/Undecided	3 - A little biased	2 - Unsure/Undecided	2 - Unsure/Undecided	1 - Not very biased	1 - Not very biased	3 - A little biased	1 - Not very biased	1 - Not very biased	1 - Not very biased	No		Yes
38	Non-Hispanic	White or Caucasian	Male					Full-time (36 hours or more per week)		$500-$700	Married or co-habitating with partner	Master’s degree	Northeast	My medical provider (e.g., primary care provider I see, or medical specialist I see)	Family		4 - Very trustworthy	4 - Very trustworthy	4 - Very trustworthy	3 - A little trustworthy	1 - Not very trustworthy	3 - A little trustworthy	3 - A little trustworthy	3 - A little trustworthy	2 - Unsure/Undecided	3 - A little trustworthy	3 - A little trustworthy	3 - A little trustworthy	3 - A little trustworthy	3 - A little trustworthy	3 - A little trustworthy	0 – Not biased at all	0 – Not biased at all	0 – Not biased at all	1 - Not very biased	2 - Unsure/Undecided	2 - Unsure/Undecided	3 - A little biased	2 - Unsure/Undecided	3 - A little biased	1 - Not very biased	1 - Not very biased	2 - Unsure/Undecided	3 - A little biased	3 - A little biased	3 - A little biased	No		No, I have already participated
40	Non-Hispanic	White or Caucasian		Female				Full-time (36 hours or more per week)		>$2,100	Married or co-habitating with partner	Bachelor’s degree	Northeast	My medical provider (e.g., primary care provider I see, or medical specialist I see)	Researcher		0 – Not trustworthy at all	4 - Very trustworthy	3 - A little trustworthy	3 - A little trustworthy	1 - Not very trustworthy	0 – Not trustworthy at all	2 - Unsure/Undecided	0 – Not trustworthy at all	2 - Unsure/Undecided	2 - Unsure/Undecided	3 - A little trustworthy	2 - Unsure/Undecided	3 - A little trustworthy	2 - Unsure/Undecided	3 - A little trustworthy	2 - Unsure/Undecided	0 – Not biased at all	0 – Not biased at all	0 – Not biased at all	3 - A little biased	2 - Unsure/Undecided	2 - Unsure/Undecided	3 - A little biased	3 - A little biased	3 - A little biased	1 - Not very biased	2 - Unsure/Undecided	2 - Unsure/Undecided	2 - Unsure/Undecided	1 - Not very biased	No		Yes
50	Non-Hispanic	White or Caucasian		Female				Full-time (36 hours or more per week)		>$2,100	Divorced or separated	Bachelor’s degree	Midwest	My medical provider (e.g., primary care provider I see, or medical specialist I see)	Family		3 - A little trustworthy	4 - Very trustworthy	3 - A little trustworthy	3 - A little trustworthy	1 - Not very trustworthy	1 - Not very trustworthy	1 - Not very trustworthy	1 - Not very trustworthy	2 - Unsure/Undecided	3 - A little trustworthy	3 - A little trustworthy	1 - Not very trustworthy	3 - A little trustworthy	4 - Very trustworthy	3 - A little trustworthy	4 - Very biased	0 – Not biased at all	1 - Not very biased	1 - Not very biased	3 - A little biased	4 - Very biased	4 - Very biased	4 - Very biased	1 - Not very biased	2 - Unsure/Undecided	1 - Not very biased	1 - Not very biased	1 - Not very biased	1 - Not very biased	1 - Not very biased	No		Yes
73	Non-Hispanic	White or Caucasian		Female				Other, please specify	Retired	>$2,100	Married or co-habitating with partner	Some college	Southeast	My medical provider (e.g., primary care provider I see, or medical specialist I see)	My medical provider (e.g., primary care provider I see, or medical specialist I see)		0 – Not trustworthy at all	4 - Very trustworthy	2 - Unsure/Undecided	2 - Unsure/Undecided	0 – Not trustworthy at all	0 – Not trustworthy at all	0 – Not trustworthy at all	0 – Not trustworthy at all	2 - Unsure/Undecided	0 – Not trustworthy at all	4 - Very trustworthy	2 - Unsure/Undecided	2 - Unsure/Undecided	3 - A little trustworthy	4 - Very trustworthy	4 - Very biased	0 – Not biased at all	2 - Unsure/Undecided	2 - Unsure/Undecided	3 - A little biased	3 - A little biased	3 - A little biased	3 - A little biased	2 - Unsure/Undecided	4 - Very biased	0 – Not biased at all	2 - Unsure/Undecided	2 - Unsure/Undecided	1 - Not very biased	1 - Not very biased	No		No, I have already participated
74	Non-Hispanic	White or Caucasian	Male					Unemployed		>$2,100	Single	Bachelor’s degree	Southeast	My medical provider (e.g., primary care provider I see, or medical specialist I see)	Other	Mike Adams, the Health Ranger	0 – Not trustworthy at all	3 - A little trustworthy	1 - Not very trustworthy	1 - Not very trustworthy	3 - A little trustworthy	1 - Not very trustworthy	1 - Not very trustworthy	0 – Not trustworthy at all	0 – Not trustworthy at all	3 - A little trustworthy	3 - A little trustworthy	1 - Not very trustworthy	3 - A little trustworthy	3 - A little trustworthy	0 – Not trustworthy at all	3 - A little biased	3 - A little biased	1 - Not very biased	1 - Not very biased	1 - Not very biased	1 - Not very biased	1 - Not very biased	4 - Very biased	4 - Very biased	1 - Not very biased	3 - A little biased	3 - A little biased	1 - Not very biased	1 - Not very biased	4 - Very biased	No		Yes
36	Non-Hispanic	White or Caucasian		Female				Homemaker		<$500	Married or co-habitating with partner	Master’s degree	Midwest	People experiencing similar medical concerns	My medical provider (e.g., primary care provider I see, or medical specialist I see)		1 - Not very trustworthy	4 - Very trustworthy	3 - A little trustworthy	3 - A little trustworthy	1 - Not very trustworthy	2 - Unsure/Undecided	1 - Not very trustworthy	0 – Not trustworthy at all	0 – Not trustworthy at all	3 - A little trustworthy	4 - Very trustworthy	3 - A little trustworthy	4 - Very trustworthy	3 - A little trustworthy	3 - A little trustworthy	4 - Very biased	3 - A little biased	1 - Not very biased	1 - Not very biased	1 - Not very biased	2 - Unsure/Undecided	0 – Not biased at all	4 - Very biased	4 - Very biased	2 - Unsure/Undecided	1 - Not very biased	1 - Not very biased	1 - Not very biased	2 - Unsure/Undecided	4 - Very biased	No		No, I have already participated
59	Non-Hispanic	White or Caucasian		Female				Homemaker		>$2,100	Married or co-habitating with partner	High school or equivalent	Southeast	My medical provider (e.g., primary care provider I see, or medical specialist I see)	My medical provider (e.g., primary care provider I see, or medical specialist I see)		0 – Not trustworthy at all	4 - Very trustworthy	2 - Unsure/Undecided	2 - Unsure/Undecided	0 – Not trustworthy at all	0 – Not trustworthy at all	0 – Not trustworthy at all	0 – Not trustworthy at all	0 – Not trustworthy at all	2 - Unsure/Undecided	3 - A little trustworthy	0 – Not trustworthy at all	3 - A little trustworthy	4 - Very trustworthy	4 - Very trustworthy	4 - Very biased	0 – Not biased at all	2 - Unsure/Undecided	2 - Unsure/Undecided	3 - A little biased	2 - Unsure/Undecided	2 - Unsure/Undecided	3 - A little biased	3 - A little biased	2 - Unsure/Undecided	0 – Not biased at all	2 - Unsure/Undecided	2 - Unsure/Undecided	0 – Not biased at all	0 – Not biased at all	No		No, I have already participated
40	Non-Hispanic	White or Caucasian	Male					Full-time (36 hours or more per week)		$1,901-$2,100	Married or co-habitating with partner	Associate degree	Northeast	My medical provider (e.g., primary care provider I see, or medical specialist I see)	Family		1 - Not very trustworthy	3 - A little trustworthy	3 - A little trustworthy	2 - Unsure/Undecided	1 - Not very trustworthy	1 - Not very trustworthy	2 - Unsure/Undecided	0 – Not trustworthy at all	0 – Not trustworthy at all	2 - Unsure/Undecided	2 - Unsure/Undecided	3 - A little trustworthy	3 - A little trustworthy	1 - Not very trustworthy	1 - Not very trustworthy	4 - Very biased	0 – Not biased at all	0 – Not biased at all	2 - Unsure/Undecided	3 - A little biased	1 - Not very biased	1 - Not very biased	2 - Unsure/Undecided	3 - A little biased	3 - A little biased	3 - A little biased	4 - Very biased	4 - Very biased	2 - Unsure/Undecided	3 - A little biased	Yes	Genetic testing for a research study	Yes
[truncated: 599 more rows]
[truncated: 42 more columns]
